# Supplementary material for: Temporal proteome dynamics of Clostridium cellulovorans cultured with major plant cell wall polysaccharides
Source: BMC Microbiol. 2019 Jun 3;19:118. doi: 10.1186/s12866-019-1480-0 (PMC6547498; doi:10.1186/s12866-019-1480-0)
Supplement: Supplementary file 1 — List of identified proteins under each condition. All proteins identified in our proteome analysis under each condition are shown. We show quantitative values and assigned k-means cluster, as represented in Fig. 4. CAZy family is obtained from CAZY Database (www.cazy.org). As an example, TP1_N1 indicates the sample obtained with time point 1 and biological replicates 1 (XLSX 1267 kb) [file 12866_2019_1480_MOESM1_ESM.xlsx]

## Sheet: Glucose_cellular proteins
	Quantitative value
Accession	TP1_N1	TP2_N1	TP3_N1	TP4_N1	TP5_N1	TP1_N2	TP2_N2	TP3_N2	TP4_N2	TP5_N2	TP1_N3	TP2_N3	TP3_N3	TP4_N3	TP5_N3	Belonging k-means cluster	Cazy.family	Description
Clocel_0001	0.444	2.619	2.419	3.707	2.878	0.008	1.754	1.967	5.593	2.078	0.847	4.351	2.432	1.992	1.431	Stable	-	chromosomal replication initiator protein DnaA
Clocel_0002	0.636	2.602	1.944	2.41	1.238	0.053	1.71	1.863	2.912	0.666	0.675	3.449	1.265	1.09	1.006	Decrease	-	DNA polymerase III, beta subunit
Clocel_0004	0.674	2.838	2.923	4.471	3.627	0.005	2.347	2.389	4.75	1.889	1.118	1.882	7.353	5.294	3.353	Stable	-	DNA replication and repair protein RecF
Clocel_0005	0.346	2.028	1.969	2.896	2.562	0.005	1.496	1.71	4.903	4.088	0.587	3.579	1.462	2.012	2.72	Increase	-	hypothetical protein Clocel_0005
Clocel_0006	0.479	2.474	2.069	3.15	2.771	0.061	1.402	1.527	4.546	2.321	0.551	4.117	1.975	2.194	2.009	Slightly decrease	-	DNA gyrase, B subunit
Clocel_0007	0.705	2.812	2.247	2.991	3.109	0.046	1.248	1.425	4.072	3.589	1.395	3.231	2.696	3.404	6.044	Slightly decrease	-	DNA gyrase, A subunit
Clocel_0009	0.196	1.179	1.076	2.081	1.593	0.045	0.767	1.041	3.217	1.644	0.806	5.694	3.384	4.829	5.756	Slightly decrease	-	3H domain-containing protein
Clocel_0010	0.601	2.463	2.223	2.969	3.033	0.151	1.873	1.677	4.362	3.918	0.64	3.724	1.876	2.346	3.29	Decrease	-	protein of unknown function UPF0182
Clocel_0011	0.399	2.029	1.563	2.56	2.496	0.047	1.497	2.065	4.391	1.787	0.796	4.221	2.376	2.679	1.805	Slightly decrease	-	FAD dependent oxidoreductase
Clocel_0012	0.328	1.978	1.673	2.588	1.254	0.042	1.371	1.824	3.524	0.772	0.751	4.39	2.03	1.723	1.081	Decrease	-	protein of unknown function DUF1667
Clocel_0013	0.577	2.825	2.348	4.031	3.186	0.052	1.924	2.114	4.381	1.699	0.591	3.642	1.595	1.746	1.649	Slightly decrease	-	seryl-tRNA synthetase
Clocel_0022	0.579	1.289	0.941	0.809	0.737	0.073	1.887	1.584	2.474	1.753	0.942	1.359	0.958	1.651	2.251	Decrease	-	hypothetical protein Clocel_0022
Clocel_0026	0.357	1.698	1.859	3.103	3.053	0.005	0.821	1.139	5.632	3	0.926	9.958	3.939	5.279	3.65	Increase	-	methyl-accepting chemotaxis sensory transducer
Clocel_0032	0.174	1.114	1.029	2.106	1.276	0.012	0.378	0.711	2.079	0.082	0.219	2.104	0.735	0.575	0.503	Slightly decrease	GH94	glycosyltransferase 36
Clocel_0036	0.414	2.19	1.95	2.76	2.136	0.005	1.799	2.377	4.571	1.903	0.743	4.797	2.275	1.644	1.041	Stable	-	integral membrane sensor signal transduction histidine kinase
Clocel_0037	0.637	3.024	2.529	3.396	2.705	0.035	1.467	2.037	4.931	2.086	0.685	4.954	2.182	1.994	1.624	Slightly decrease	-	two component transcriptional regulator, AraC family
Clocel_0038	0.199	1.175	1.158	1.869	1.787	0.145	0.6	0.682	3.404	2.57	0.275	2.08	1.073	1.434	2.273	Slightly decrease	-	extracellular solute-binding protein family 1
Clocel_0039	0.26	1.116	0.982	1.575	1.794	0.168	0.475	0.493	2.058	2.078	0.247	2.191	1.068	1.382	1.64	Decrease	-	binding-protein-dependent transport systems inner membrane component
Clocel_0040	0.32	1.059	0.898	1.161	1.302	0.243	0.504	0.422	1.512	1.848	0.327	2.325	1.266	1.555	1.964	Decrease	-	binding-protein-dependent transport systems inner membrane component
Clocel_0041	0.079	0.485	0.793	1.029	0.468	0.005	0.37	0.5	0.96	0.19	0.194	1.795	0.601	0.479	0.254	Stable	GH42	Beta-galactosidase
Clocel_0042	0.39	3.125	2.797	2.993	2.531	0.005	1.475	1.561	3.889	2.414	0.787	4.681	1.716	2.014	3.555	Increase	-	formate/nitrite transporter
Clocel_0048	1.212	1.621	1.141	1.147	1.131	0.18	3.136	2.853	3.252	0.862	1.133	2.337	0.773	0.904	1.028	Decrease	-	transcriptional regulator, AbrB family
Clocel_0050	0.468	2.789	2.534	4.209	3.146	0.005	1.365	2	4.897	2.579	0.723	4.981	2.48	2.143	1.654	Increase	-	DNA polymerase III, subunits gamma and tau
Clocel_0051	0.435	2.412	1.998	2.512	1.374	0.005	0.731	0.897	2.423	1.038	0.25	1.389	0.57	0.523	0.852	Stable	-	uncharacterized protein family UPF0133
Clocel_0057	0.173	1.621	2.127	2.682	2.329	0.005	1.16	1.28	5.2	3.36	1.011	4.274	1.803	2.062	2.383	Increase	-	hypothetical protein Clocel_0057
Clocel_0058	0.2	2.064	3.157	5.185	4.481	0.005	0.599	0.944	7.062	4.037	0.356	2.523	1.365	1.501	2.05	Increase	-	ABC transporter related
Clocel_0059	0.215	1.674	4.229	6.497	6.19	0.005	0.429	0.909	9.269	5.288	0.289	3.466	1.407	1.669	2.043	Increase	-	putative ABC transporter, permease protein
Clocel_0072	0.391	2.08	1.712	2.635	1.616	0.053	1.326	1.499	2.468	0.575	0.711	4.729	1.421	1.512	1.654	Decrease	-	peptidase M42 family protein
Clocel_0074	0.797	4.211	4.103	7.005	6.432	0.032	1.38	1.528	10.069	5.898	0.861	6.398	3.282	3.792	3.742	Stable	-	transcriptional regulator, DeoR family
Clocel_0075	0.781	3.836	3.129	4.418	2.82	0.054	1.544	1.398	5.842	1.447	1.361	7.629	4.129	4.969	5.346	Slightly decrease	-	1-phosphofructokinase
Clocel_0076	0.598	4.115	4.226	6.168	5.841	0.018	0.932	1.113	8.738	5.055	0.65	7.265	2.344	2.833	3.056	Increase	-	PTS system, fructose subfamily, IIC subunit
Clocel_0078	0.208	1.513	1.397	2.745	1.51	0.005	0.449	0.697	2.493	0.277	0.432	3.659	1.951	1.602	0.726	Stable	-	chorismate synthase
Clocel_0079	0.165	1.26	0.994	1.905	1.155	0.005	0.715	0.675	1.91	0.68	0.206	2.848	1.809	1.515	1.022	Stable	-	3-dehydroquinate dehydratase, type II
Clocel_0088	0.228	1.245	1.441	2.017	1.581	0.005	1.337	1.679	3.494	1.387	0.995	4.605	1.932	2.231	1.948	Stable	-	Protein of unknown function DUF2334
Clocel_0089	0.428	3.121	2.892	4.823	3.135	0.008	1.095	1.386	4.559	1.398	0.652	4.792	2.084	2.107	1.887	Stable	-	5,10-methylenetetrahydrofolate reductase
Clocel_0091	0.312	2.142	2.092	4.411	3.721	0.005	0.393	0.774	1.917	0.81	0.327	3.589	1.496	1.95	1.477	Increase	-	aspartate/glutamate/uridylate kinase
Clocel_0102	0.443	2.536	2.215	3.308	2.54	0.033	1.729	1.818	4.506	2.352	0.608	4.102	1.781	1.636	1.429	Slightly decrease	-	PSP1 domain protein
Clocel_0107	0.327	1.564	1.208	1.606	1.568	0.005	1.416	1.648	2.965	1.371	0.982	4.791	2.317	2.743	2.068	Stable	-	Uroporphyrin-III C/tetrapyrrole (Corrin/Porphyrin) methyltransferase
Clocel_0108	0.02	0.118	0.12	0.253	0.29	0.005	0.104	0.103	0.34	0.274	0.074	0.371	0.277	0.514	0.587	Slightly decrease	-	NLP/P60 protein
Clocel_0109	0.61	1.953	1.606	1.641	0.699	0.059	1.419	1.247	1.738	0.391	0.43	1.494	1.282	0.877	0.516	Decrease	-	transcriptional regulator, AbrB family
Clocel_0110	0.523	3.279	2.883	4.072	3.019	0.005	1.556	1.911	5.544	1.918	0.78	7.226	3.147	2.826	1.824	Stable	-	integral membrane sensor signal transduction histidine kinase
Clocel_0111	0.28	1.405	1.323	2.233	1.411	0.018	0.68	0.725	2.428	1.231	0.342	3.468	1.799	2.224	2.225	Slightly decrease	-	peptidase S1 and S6 chymotrypsin/Hap
Clocel_0119	0.412	2.36	1.983	3.011	1.574	0.005	1.483	1.797	4.199	1.125	0.34	2.111	0.916	0.677	0.539	Stable	-	PpiC-type peptidyl-prolyl cis-trans isomerase
Clocel_0122	0.524	2.448	2.175	3.775	4.645	0.118	1.015	0.939	3.04	5.422	0.55	2.674	2.608	3.959	5.692	Slightly decrease	-	MotA/TolQ/ExbB proton channel
Clocel_0123	0.29	1.802	1.91	3.84	3.917	0.036	0.551	0.771	4.116	3.564	0.212	2.099	1.021	1.239	1.576	Slightly decrease	-	OmpA/MotB domain protein
Clocel_0125	0.449	3.317	2.284	2.734	2.632	0.005	1.921	2.56	5.89	4.7	0.679	3.309	2.357	2.531	2.929	Increase	-	Domain of unknown function DUF1836
Clocel_0126	0.476	2.252	1.641	2.047	1.746	0.014	1.859	2.33	3.874	1.918	0.723	2.388	1.162	1.212	1.193	Slightly decrease	-	2C-methyl-D-erythritol 2,4-cyclodiphosphate synthase
Clocel_0134	0.209	1.9	1.949	3.428	1.788	0.005	0.616	1.047	2.523	0.174	1.112	7.322	3.459	3.593	2.596	Stable	-	hypothetical protein Clocel_0134
Clocel_0143	0.34	2.695	2.645	4.891	4.248	0.005	0.675	1.053	4.569	1.736	0.632	5.301	2.672	2.836	2.673	Increase	-	ABC-type bacteriocin transporter
Clocel_0144	0.292	2.232	2.191	4.888	4.615	0.005	0.495	0.885	4.627	2.84	0.381	4.838	3.075	3.912	3.405	Increase	-	secretion protein HlyD family protein
Clocel_0145	0.037	0.281	0.252	0.579	0.749	0.005	0.068	0.089	0.421	0.598	0.081	0.637	0.477	0.834	1.074	Increase	-	Proteinase inhibitor I42, chagasin
Clocel_0146	0.008	0.042	0.037	0.106	0.139	0.005	0.027	0.035	0.113	0.065	0.028	0.234	0.13	0.176	0.181	Slightly decrease	-	Proteinase inhibitor I42, chagasin
Clocel_0148	0.018	0.142	0.133	0.335	0.403	0.005	0.043	0.058	0.228	0.148	0.031	0.288	0.18	0.289	0.242	Slightly decrease	-	Ig domain protein group 2 domain protein
Clocel_0155	0.372	2.095	1.803	1.948	1.217	0.005	1.436	1.58	3.05	0.867	0.849	4.657	1.877	1.472	0.947	Stable	-	CMP/dCMP deaminase zinc-binding
Clocel_0158	0.497	2.209	2.15	2.945	3.062	0.112	1.44	1.751	5.656	4.416	0.733	2.577	2.376	2.912	3.99	Slightly decrease	-	Tetratricopeptide TPR_1 repeat-containing protein
Clocel_0159	0.462	2.156	1.871	2.746	2.546	0.189	2.431	2.129	4.404	7.187	0.439	2.139	0.79	1.122	2.361	Slightly decrease	-	hypothetical protein Clocel_0159
Clocel_0163	0.116	0.978	0.807	2.118	3.377	0.005	0.208	0.875	2.194	1.764	0.23	2.429	2.318	4.236	3.165	Increase	-	hypothetical protein Clocel_0163
Clocel_0164	0.299	1.939	1.735	2.703	3.244	0.005	0.553	1.289	7.447	5.789	0.653	3.916	3.28	4.157	4.271	Increase	-	hypothetical protein Clocel_0164
Clocel_0177	0.519	2.815	2.551	3.557	3.11	0.005	1.54	2.099	5.517	3.347	0.589	5.055	2.13	2.695	2.738	Increase	other	alpha/beta superfamily hydrolase
Clocel_0184	1.079	4.689	2.833	3.342	3.336	0.005	1.215	1.792	3.769	1.192	1.32	5.749	2.925	3.285	2.591	Stable	-	Radical SAM domain protein
Clocel_0185	0.319	1.718	1.303	1.668	0.782	0.049	1.289	1.36	2.377	0.367	1.025	4.35	2.674	1.455	0.436	Decrease	-	hypothetical protein Clocel_0185
Clocel_0186	0.561	2.83	2.01	3.779	2.274	0.005	1.398	1.801	4.066	1.17	0.96	6.943	3.005	2.064	1.375	Stable	-	transcriptional regulator, AraC family
Clocel_0192	0.38	1.125	0.981	3.696	2.854	0.005	0.201	0.345	1.862	0.236	0.289	2.272	1.415	1.182	0.509	Slightly decrease	-	acetyl-CoA acetyltransferase
Clocel_0196	0.392	2.184	2.008	4.491	3.328	0.005	0.776	0.916	2.744	0.902	0.577	7.688	3.667	2.58	1.417	Stable	-	hypothetical protein Clocel_0196
Clocel_0201	0.471	1.49	1.389	1.996	1.648	0.171	2.705	2.281	4.703	3.45	0.7	3.174	3.033	1.122	1.286	Decrease	-	methyl-accepting chemotaxis sensory transducer
Clocel_0211	0.044	0.276	0.261	0.462	0.483	0.005	0.021	0.046	0.214	0.114	0.048	0.366	0.201	0.219	0.177	Slightly decrease	CE8	Pectinesterase
Clocel_0230	0.323	2.255	2.004	3.216	2.081	0.026	0.889	1.335	3.786	1.157	0.659	6.214	1.621	1.156	1.214	Slightly decrease	other	hypothetical protein Clocel_0230
Clocel_0240	0.492	3.112	2.677	3.841	2.683	0.005	1.407	2.185	4.83	1.264	0.672	6.364	2.141	1.555	1.176	Stable	-	dihydrofolate reductase region
Clocel_0257	0.191	0.73	0.728	1.424	4.386	0.005	0.361	0.381	5.32	1.268	1.091	4.538	7.331	5.667	4.25	Increase	-	Glyoxalase/bleomycin resistance protein/dioxygenase
Clocel_0268	0.291	1.413	1.042	1.424	1.079	0.005	0.886	1.567	2.222	0.468	0.781	5.672	1.883	1.531	1.398	Stable	-	Methyltransferase type 11
Clocel_0271	0.49	1.807	1.637	2.089	1.389	0.01	1.368	1.766	3.028	0.526	0.53	2.224	1.629	1.368	1.464	Slightly decrease	-	methionyl-tRNA synthetase
Clocel_0272	0.187	0.726	0.737	2.82	6.298	0.071	0.178	0.115	0.959	1.216	0.373	1.693	1.394	2.495	3.568	Slightly decrease	-	hypothetical protein Clocel_0272
Clocel_0293	0.522	2.783	2.454	3.759	1.888	0.032	0.791	0.978	2.011	0.367	0.181	0.66	0.421	0.305	0.284	Decrease	-	Methyltransferase type 12
Clocel_0297	0.307	2.015	2.062	4.802	3.365	0.005	1.017	1.22	4.675	1.945	0.485	5.931	3.04	2.298	1.297	Increase	-	GCN5-related N-acetyltransferase
Clocel_0306	0.536	4.228	3.978	7.418	5.412	0.071	1.863	1.77	6.85	5.04	0.715	4.623	1.976	2.38	3.802	Slightly decrease	-	hypothetical protein Clocel_0306
Clocel_0317	0.264	1.584	1.349	2.203	1.956	0.005	0.991	1.048	3.149	2.171	0.856	5.215	2.159	2.923	3.744	Increase	-	TRAP dicarboxylate transporter, DctP subunit
Clocel_0320	0.397	2.307	2.072	3.593	3.585	0.057	1.461	1.709	4.933	4.255	0.787	6.209	2.459	3.184	4.61	Slightly decrease	-	protein of unknown function DUF445
Clocel_0322	0.169	1.806	1.757	2.79	1.787	0.017	0.942	1.351	3.516	0.898	0.588	4.551	1.365	1.444	1.449	Stable	-	hydrolase, TatD family
Clocel_0323	0.142	0.838	0.716	1.449	1.101	0.063	1.715	1.555	1.404	0.319	0.83	8.11	3.088	3.715	1.938	Decrease	-	G5 domain protein
Clocel_0324	0.057	0.43	0.36	1.042	3.059	0.005	0.136	0.079	1.553	2.513	0.188	1.063	0.702	1.567	1.883	Increase	-	3D domain-containing protein
Clocel_0329	0.354	2.198	1.968	2.925	2.314	0.057	1.031	1.303	3.944	2.471	0.806	6.045	3.439	4.088	4.362	Slightly decrease	-	putative lipoprotein
Clocel_0332	0.297	3.06	3.389	7.147	3.852	0.005	1.088	1.613	5.489	1.576	0.445	2.464	1.276	0.747	0.44	Stable	-	Shikimate kinase
Clocel_0333	0.323	2.325	2.521	4.619	2.538	0.011	0.793	1.332	4.433	0.998	0.234	1.209	0.749	0.677	0.4	Stable	-	chorismate mutase
Clocel_0334	0.304	2.477	2.613	5.009	4.093	0.005	0.931	1.254	4.529	2.24	0.217	0.85	0.733	0.576	0.459	Increase	-	chorismate synthase
Clocel_0335	0.284	2.306	3.306	5.26	3.544	0.005	1.205	1.836	6.371	1.737	0.267	1.04	0.724	0.467	0.346	Increase	-	3-phosphoshikimate 1-carboxyvinyltransferase
Clocel_0336	0.265	2.364	2.621	6.191	4.297	0.013	1.042	1.237	4.748	2.086	0.119	0.832	0.711	0.475	0.228	Stable	-	Prephenate dehydrogenase
Clocel_0337	0.305	2.826	3.214	5.162	2.952	0.005	0.898	1.284	3.664	0.791	0.112	0.422	0.374	0.34	0.261	Stable	-	phospho-2-dehydro-3-deoxyheptonate aldolase
Clocel_0340	0.373	2.485	2.224	4.619	5.224	0.005	1.551	1.972	3.824	2.159	0.522	1.809	1.231	1.633	1.92	Increase	-	transcriptional regulator, PadR-like family
Clocel_0341	0.362	2.157	1.892	3.223	2.297	0.005	1.996	2.252	7.655	1.642	0.765	3.326	1.851	1.48	0.99	Stable	-	degV family protein
Clocel_0343	0.299	1.673	1.633	2.825	2.211	0.019	1.257	1.641	4.503	1.615	0.829	5.594	2.242	2.215	1.781	Slightly decrease	-	anaerobic ribonucleoside-triphosphate reductase
Clocel_0344	0.292	1.511	1.367	2.432	1.783	0.013	0.972	1.372	4.43	1.027	0.788	3.334	2.179	1.775	1.237	Slightly decrease	-	anaerobic ribonucleoside-triphosphate reductase activating protein
Clocel_0346	0.352	2.286	1.574	1.577	0.996	0.059	2.103	1.673	2.026	0.943	1.921	3.323	2.431	2.021	1.769	Decrease	-	transcriptional regulator, ArsR family
Clocel_0349	0.443	2.06	1.769	2.653	1.508	0.031	1.443	1.644	2.446	0.389	0.734	3.745	1.395	1.275	1.049	Decrease	-	isoleucyl-tRNA synthetase
Clocel_0354	0.259	1.682	1.548	2.325	1.956	0.013	0.97	1.297	3.021	1.194	0.434	2.989	1.59	1.772	1.611	Stable	-	transcriptional regulator, LacI family
Clocel_0358	0.388	1.905	1.647	3.02	2.416	0.005	1.148	1.259	4.086	1.247	0.842	7.057	2.79	2.174	1.657	Stable	-	excinuclease ABC, B subunit
Clocel_0359	0.648	2.733	2.443	3.903	3.034	0.013	1.336	1.528	3.662	1.781	0.554	3.894	1.96	1.664	1.287	Slightly decrease	-	excinuclease ABC, A subunit
Clocel_0361	0.511	1.973	1.769	1.899	1.38	0.005	0.938	1.292	3.174	1.012	0.751	3.077	1.737	1.806	1.431	Stable	-	peptidase M15B and M15C DD-carboxypeptidase VanY/endolysin
Clocel_0366	0.319	2.166	1.957	2.937	1.421	0.005	1.35	1.618	3.068	0.474	0.469	3.546	1.316	1.023	0.524	Stable	-	Carbonate dehydratase
Clocel_0369	0.231	1.299	1.061	1.886	2.247	0.005	1.744	2.128	6.269	3.603	0.908	5.272	3.025	3.395	3.83	Increase	-	FHA domain containing protein
Clocel_0372	0.551	2.542	2.644	4.411	3.205	0.005	0.713	1.291	4.928	1.118	0.211	1.237	0.831	0.743	0.529	Stable	-	excinuclease ABC, C subunit
Clocel_0373	0.431	1.696	1.596	2.869	2.765	0.005	1.241	1.463	4.333	1.69	0.489	3.449	1.208	1.514	1.483	Stable	-	PHP domain protein
Clocel_0374	0.678	2.882	2.342	3.185	2.614	0.03	1.828	2.415	3.742	1.434	1.119	4.898	1.267	1.19	1.15	Decrease	-	UDP-N-acetylenolpyruvoylglucosamine reductase
Clocel_0375	0.638	2.244	2.009	2.833	2.93	0.037	1.337	1.476	3.81	2.95	0.893	3.738	2.676	3.462	4.823	Slightly decrease	-	hypothetical protein Clocel_0375
Clocel_0376	0.489	2.626	2.205	3.431	2.776	0.033	1.374	1.623	4.588	1.998	0.65	3.66	1.924	1.981	1.887	Slightly decrease	-	protein of unknown function UPF0052 and CofD
Clocel_0377	0.647	3.788	3.384	5.016	4.142	0.005	1.736	1.713	5.638	5.063	0.569	3.654	1.956	2.571	3.705	Increase	-	protein of unknown function DUF199
Clocel_0378	0.567	3.035	2.595	4.621	3.316	0.005	1.267	1.217	2.733	1.067	0.278	2.028	1.017	1.057	0.803	Stable	-	transcriptional regulator, LacI family
Clocel_0379	0.046	0.251	0.162	0.2	0.111	0.068	2.193	2.344	4.533	0.064	0.856	3.266	2.738	1.993	0.794	Decrease	-	Rubrerythrin
Clocel_0382	0.42	2.025	1.931	2.336	2.082	0.022	1.67	2.15	5.592	3.643	0.746	4.195	1.777	2.277	2.17	Slightly decrease	-	Peptidoglycan glycosyltransferase
Clocel_0386	0.408	2.456	2.199	3.849	2.63	0.005	0.941	1.373	9.725	1	0.481	2.748	1.156	0.886	0.802	Stable	-	DNA polymerase III, alpha subunit
Clocel_0389	0.51	2.201	1.679	1.944	1.394	0.051	1.399	1.619	2.398	0.562	0.457	1.705	0.942	1.104	1.458	Decrease	-	pyruvate kinase
Clocel_0391	0.155	0.733	0.629	1.17	0.613	0.005	0.337	0.418	0.85	0.068	0.262	1.361	0.524	0.416	0.302	Decrease	GH94	glycosyltransferase 36
Clocel_0392	0.375	2.427	2.152	2.929	1.771	0.005	1.26	1.32	3.48	1.657	0.561	3.312	1.42	1.478	1.595	Stable	-	fumarate hydratase, class II
Clocel_0393	0.325	2.503	2.014	2.536	1.277	0.011	1.23	1.653	2.614	0.335	0.782	4.9	1.487	1.166	1.122	Slightly decrease	-	malic protein NAD-binding
Clocel_0395	0.4	2.542	2.026	2.449	1.673	0.005	1.566	2.015	2.954	0.431	0.7	3.614	1.628	1.372	0.988	Stable	-	RNA methyltransferase, TrmA family
Clocel_0396	0.378	3.126	2.876	4.697	3.683	0.005	1.231	2.051	7.68	2.984	1.025	8.474	3.211	3.325	2.714	Increase	-	short-chain dehydrogenase/reductase SDR
Clocel_0410	0.3	1.943	1.796	3.495	2.746	0.015	0.88	1.357	3.465	1.294	0.57	6.036	2.289	2.04	1.406	Stable	-	Chorismate mutase, type II
Clocel_0411	0.277	2.302	2.121	3.255	3.313	0.129	1.59	1.463	5.149	3.455	0.886	6.089	2.972	3.545	3.962	Slightly decrease	-	protein of unknown function UPF0118
Clocel_0419	0.344	2.141	1.989	3.249	1.403	0.014	0.995	1.186	1.722	0.197	0.394	0.727	0.257	0.236	0.197	Decrease	-	putative GAF sensor protein
Clocel_0423	0.348	1.813	1.789	3.713	3.925	0.035	1.131	1.339	4.636	3.569	0.483	3.184	2.307	3.076	3.964	Stable	-	hypothetical protein Clocel_0423
Clocel_0424	0.404	2.451	2.012	3.473	2.062	0.005	1.681	1.94	4.595	1.44	0.711	4.699	1.681	1.442	1.127	Stable	-	ybaK/ebsC protein
Clocel_0430	0.415	2.587	2.2	3.19	1.602	0.005	0.753	1.019	2.106	0.287	0.504	2.912	1.676	1.182	0.644	Stable	-	hypothetical protein Clocel_0430
Clocel_0435	0.091	0.577	0.52	2.647	2.772	0.032	1.039	1.328	8.247	5.8	1.112	11.949	5.692	7.393	10.856	Increase	-	extracellular solute-binding protein family 3
Clocel_0450	0.342	2.494	2.248	3.39	2.612	0.005	1.167	0.99	3.687	2.281	0.507	3.243	1.68	2.217	2.447	Increase	-	hypothetical protein Clocel_0450
Clocel_0455	0.399	3.739	3.902	5.455	3.814	0.045	0.67	1.027	2.922	0.773	0.506	6.311	2.383	1.815	1.392	Slightly decrease	-	ABC transporter related
Clocel_0471	0.211	1.059	0.993	2.173	2.334	0.022	1.328	1.029	3.12	1.602	2.064	1.225	4.376	2.76	1.899	Slightly decrease	-	ABC transporter related
Clocel_0493	0.293	1.478	1.078	1.595	0.821	0.005	1.032	0.946	1.501	0.19	0.71	5.464	1.595	1.463	0.872	Slightly decrease	-	dihydroxy-acid dehydratase
Clocel_0494	0.453	2.928	2.563	3.361	3.007	0.005	1.906	3	8.969	8.312	0.491	4.155	2.62	2.966	4.075	Increase	-	GntR domain protein
Clocel_0502	0.703	2.145	1.736	2.354	2.666	0.056	0.994	1.293	4.209	3.807	0.498	3.147	1.462	1.504	1.935	Slightly decrease	-	hypothetical protein Clocel_0502
Clocel_0504	0.314	1.624	1.234	2.406	1.832	0.005	0.391	0.469	1.547	0.359	0.131	1.298	0.663	1.254	1.377	Stable	-	homocysteine S-methyltransferase
Clocel_0509	0.274	2.105	1.907	4.096	2.341	0.02	0.494	0.776	2.076	0.262	0.228	2.867	1.151	0.844	0.321	Slightly decrease	-	intracellular protease, PfpI family
Clocel_0510	0.605	2.207	2.123	3.298	2.092	0.022	0.877	1.196	2.227	0.645	0.826	2.913	1.889	1.979	1.444	Decrease	-	Heat shock protein Hsp90-like
Clocel_0513	0.896	1.537	1.443	3.086	10.654	0.089	0.431	0.284	2.141	1.862	0.486	0.981	0.535	1.191	1.716	Decrease	-	extracellular solute-binding protein family 1
Clocel_0519	2.287	2.378	1.733	3.186	9.909	0.239	0.796	0.208	2.469	0.385	1.099	1.592	2.093	1.821	1.803	Decrease	GT35	glycogen/starch/alpha-glucan phosphorylase
Clocel_0533	0.08	0.336	0.31	0.449	0.283	0.056	1.242	1.498	4.374	0.788	0.439	1.647	1.223	1.047	0.812	Decrease	-	Peroxiredoxin
Clocel_0541	0.32	2.545	2.766	5.135	5.468	0.032	0.684	0.938	4.402	2.884	0.437	3.728	1.924	2.563	2.98	Stable	-	methyl-accepting chemotaxis sensory transducer
Clocel_0542	0.561	1.943	1.826	3.2	3.524	0.005	0.921	1.101	2.667	2.036	0.434	0.911	1.443	1.721	2.252	Stable	-	methyl-accepting chemotaxis sensory transducer with Cache sensor
Clocel_0546	0.152	1.125	1.047	3.876	7.443	0.005	0.736	0.962	2.509	1.415	1.158	5.193	1.776	1.727	1.243	Increase	CBM3	Lecithin:cholesterol acyltransferase
Clocel_0549	0.18	2.028	2.414	3.645	3.813	0.005	0.1	0.434	5.776	4.698	0.352	4.238	2.601	3.499	7.173	Increase	-	hypothetical protein Clocel_0549
Clocel_0550	0.279	4.532	3.849	3.898	4.572	0.112	0.728	0.948	4.185	4.899	0.52	5.912	3.386	4.29	4.787	Slightly decrease	-	Bacteriocin class II, amylovorin-like
Clocel_0552	0.219	1.477	1.655	2.827	1.545	0.005	0.5	0.743	4.03	1.086	0.26	2.768	1.296	1.534	1.504	Increase	-	hypothetical protein Clocel_0552
Clocel_0553	0.5	2.392	1.884	2.68	1.718	0.055	1.754	1.831	2.971	0.857	0.463	2.207	1.001	0.931	0.791	Decrease	-	fructose-1,6-bisphosphate aldolase, class II
Clocel_0554	0.393	2.273	2.13	2.829	2.223	0.005	1.311	1.729	5.371	2.061	0.437	2.927	0.73	0.846	1.088	Stable	-	carbonic anhydrase
Clocel_0555	0.302	2.212	2.075	3.474	2.557	0.005	0.947	1.394	4.794	1.668	0.657	7.985	2.331	2.708	1.897	Increase	-	Protein-tyrosine-phosphatase
Clocel_0556	0.32	3.314	2.899	4.074	3.415	0.016	1.469	1.49	5.039	2.846	0.402	4.289	1.949	2.113	2.684	Increase	-	capsular exopolysaccharide family
Clocel_0557	0.28	2.695	2.49	3.625	3.371	0.005	1.249	1.528	5.489	2.707	0.352	5.12	2.213	2.49	2.664	Increase	-	lipopolysaccharide biosynthesis protein
Clocel_0560	0.281	1.583	1.472	2.086	1	0.018	1.315	2.13	4.01	0.554	0.422	1.926	1.326	0.951	0.538	Slightly decrease	GH36	Alpha-galactosidase
Clocel_0562	0.108	0.619	0.448	0.596	0.577	0.005	1.022	1.197	1.724	1.043	0.505	2.271	1.14	1.87	1.919	Stable	-	YD repeat-containing protein
Clocel_0563	0.634	3.372	2.677	2.383	1.569	0.051	3.039	3.926	4.042	1.384	0.74	3.802	1.213	1.076	0.715	Decrease	-	hypothetical protein Clocel_0563
Clocel_0571	0.404	2.435	1.966	3.046	2.517	0.017	1.65	2.147	5.545	2.1	0.742	4.406	1.57	1.321	0.889	Slightly decrease	-	DEAD/DEAH box helicase domain protein
Clocel_0575	0.661	3.085	2.422	3.471	3.673	0.122	1.31	1.246	3.175	2.714	0.774	2.115	0.996	1.25	1.69	Decrease	-	methyl-accepting chemotaxis sensory transducer
Clocel_0576	0.205	1.436	1.781	4.193	4.863	0.005	0.391	0.589	4.243	3.584	0.339	2.63	1.713	2.29	3.26	Increase	-	methyl-accepting chemotaxis sensory transducer
Clocel_0585	0.503	3.519	2.879	3.551	1.873	0.015	1.267	1.712	3.169	0.882	0.719	3.622	1.263	1.282	1.437	Slightly decrease	-	hypothetical protein Clocel_0585
Clocel_0586	0.38	2.875	2.265	2.919	2.496	0.046	1.483	1.966	4.702	2.132	0.61	5.4	2.157	2.751	2.806	Slightly decrease	-	protein of unknown function DUF214
Clocel_0587	0.311	2.188	2.128	3.824	4.168	0.071	1.307	1.47	5.237	4.928	0.687	4.899	2.552	3.465	4.536	Slightly decrease	-	protein of unknown function DUF445
Clocel_0588	0.364	2.177	2.376	4.364	4.512	0.053	1.509	1.746	6.238	4.703	0.341	2.093	1.295	1.673	2.57	Slightly decrease	-	protein of unknown function DUF445
Clocel_0589	0.087	0.587	0.559	1.059	0.935	0.005	0.139	0.232	0.883	0.242	0.101	0.919	0.457	0.483	0.337	Slightly decrease	GH95	Alpha-L-fucosidase
Clocel_0590	0.09	0.606	0.592	1.085	0.576	0.005	0.22	0.289	0.839	0.114	0.044	0.309	0.171	0.15	0.088	Slightly decrease	isomerase	xylose isomerase
Clocel_0591	0.086	0.591	0.554	1.102	0.724	0.005	0.297	0.38	1.009	0.215	0.083	0.717	0.348	0.335	0.278	Stable	-	transaldolase
Clocel_0592	0.088	0.563	0.508	0.942	0.574	0.005	0.187	0.263	0.715	0.164	0.096	0.912	0.383	0.369	0.369	Slightly decrease	-	xylulokinase
Clocel_0593	0.475	2.311	2.35	3.606	3.072	0.046	0.968	1.448	3.555	2.048	1.069	2.187	0.983	0.732	0.547	Decrease	-	peptide methionine sulfoxide reductase
Clocel_0594	0.311	1.394	1.187	1.58	1.566	0.005	0.892	1.145	2.324	1.039	0.602	2.758	1.57	1.49	1.252	Stable	-	ROK family protein
Clocel_0597	0.264	1.655	1.695	2.748	2.38	0.106	0.618	0.541	3.065	2.629	0.357	1.732	0.875	0.902	1.617	Slightly decrease	-	hypothetical protein Clocel_0597
Clocel_0602	0.313	1.744	1.699	3.484	4.038	0.005	0.865	0.993	2.595	1.804	0.857	2.693	1.894	2.143	1.938	Stable	-	methyl-accepting chemotaxis sensory transducer with Cache sensor
Clocel_0608	0.76	4.218	3.389	5.209	5.045	0.076	1.6	1.784	4.299	2.95	0.425	2.862	1.15	1.711	1.638	Slightly decrease	-	ABC-2 type transporter
Clocel_0609	0.687	3.155	2.138	2.958	2.551	0.005	2.281	2.017	3.438	2.471	0.792	4.807	2.43	2.377	1.85	Stable	-	ABC transporter related
Clocel_0610	0.439	2.842	2.453	3.379	2.917	0.065	2.31	2.647	4.743	2.043	0.496	3.347	1.449	1.157	0.826	Slightly decrease	GT2,GT2	glycosyl transferase family 2
Clocel_0612	0.437	2.722	2.331	4.252	3.481	0.005	2.673	2.531	5.51	2.878	0.409	2.339	1.433	1.223	0.837	Increase	GTnc	glycosyl transferase group 1
Clocel_0619	0.051	0.428	0.46	1.311	1.416	0.005	0.028	0.047	0.33	0.416	0.048	0.313	0.371	0.706	0.823	Increase	GH5	glycoside hydrolase family 5
Clocel_0620	0.32	2.455	2.399	3.826	2.553	0.005	2.105	3.063	5.158	2.142	0.471	5.89	1.463	1.234	0.919	Increase	-	nuclease SbcCD, D subunit
Clocel_0621	0.43	3.295	3.139	4.628	2.937	0.005	1.677	2.076	4.711	1.356	1.038	6.327	2.651	1.948	1.456	Stable	-	SMC domain protein
Clocel_0622	0.266	1.726	1.764	3.348	2.923	0.005	1.083	1.238	4.976	2.786	0.61	5.315	2.344	2.927	3.362	Increase	-	signal peptidase I
Clocel_0625	0.489	2.579	2.217	3.468	2.388	0.005	1.759	2.167	4.57	1.581	0.792	3.343	1.905	1.905	1.866	Stable	-	UvrD/REP helicase
Clocel_0627	0.603	2.945	2.505	3.726	4.147	0.066	1.322	1.573	5.051	3.493	0.923	3.897	1.993	2.477	2.579	Slightly decrease	-	cation diffusion facilitator family transporter
Clocel_0628	0.098	0.729	0.866	3.402	2.186	0.005	0.372	0.547	4.761	0.362	0.093	1.552	0.591	0.403	0.347	Increase	-	hypothetical protein Clocel_0628
Clocel_0629	0.166	1.17	0.845	1.232	0.727	0.02	1.49	1.485	2.165	0.866	0.593	2.453	1.033	1.213	1.259	Slightly decrease	-	Aldehyde Dehydrogenase
Clocel_0630	0.239	2.623	3.055	3.933	4.662	0.005	1.263	2.477	9.667	7.107	0.573	5.148	3.195	3.892	5.467	Increase	-	hypothetical protein Clocel_0630
Clocel_0631	0.363	1.765	1.478	2.266	1.222	0.013	0.56	0.736	1.763	0.2	0.717	4.07	1.649	1.371	0.726	Decrease	-	Aspartyl aminopeptidase
Clocel_0635	0.304	2.133	2.127	3.014	2	0.011	1.33	1.684	2.848	0.843	0.606	3.882	2.225	2.245	1.75	Stable	-	diaminopimelate decarboxylase
Clocel_0637	0.052	0.38	0.298	0.566	0.427	0.016	1.129	1.762	3.406	1.614	0.581	2.933	2.048	2.048	2.369	Stable	-	cobalamin B12-binding domain protein
Clocel_0638	0.111	0.621	0.377	0.539	0.54	0.092	1.226	1.437	3.279	2.631	0.957	4.663	2.825	3.676	5.562	Slightly decrease	-	protein of unknown function DUF214
Clocel_0639	0.102	0.567	0.347	0.655	0.514	0.039	1.204	1.834	4.148	1.859	0.959	7.282	3.45	3.705	3.156	Slightly decrease	-	ABC transporter related
Clocel_0640	0.05	0.293	0.242	0.936	1.979	0.005	0.073	0.079	0.481	0.398	0.048	0.453	0.405	0.762	0.664	Increase	-	Fibronectin type III domain protein
Clocel_0642	0.333	1.993	1.798	3.489	2.974	0.005	1.24	1.734	4.974	1.675	0.558	4.015	2.006	1.694	1.184	Stable	-	D-isomer specific 2-hydroxyacid dehydrogenase NAD-binding
Clocel_0643	0.465	2.624	2.331	3.824	2.567	0.005	1.365	1.637	4.403	1.165	0.409	2.565	1.208	1.086	0.799	Stable	-	small GTP-binding protein
Clocel_0649	0.263	1.722	1.415	2.628	2.362	0.005	2.107	2.283	9.027	2.636	0.562	6.38	2.809	2.08	1.5	Increase	-	tryptophanyl-tRNA synthetase
Clocel_0664	0.473	1.983	1.67	2.151	1.85	0.009	1.08	1.271	2.875	0.89	0.732	1.775	1.938	1.511	0.956	Slightly decrease	-	Cof-like hydrolase
Clocel_0665	0.828	3.573	3.073	3.457	2.787	0.005	2.391	2.814	3.981	1.671	0.887	4.308	1.98	1.971	1.456	Stable	-	hypothetical protein Clocel_0665
Clocel_0666	0.523	2.648	2.132	2.992	2.622	0.031	2.039	2.485	4.436	1.726	0.83	3.946	1.588	1.464	1.351	Slightly decrease	-	peptide chain release factor 3
Clocel_0667	0.301	1.48	1.384	3.453	3.13	0.03	0.75	1.044	4.871	2.489	0.349	2.168	1.673	1.589	1.538	Slightly decrease	-	CBS domain containing protein
Clocel_0668	0.653	2.448	2.237	2.727	0.741	0.065	1.701	1.512	1.521	0.253	0.603	1.758	0.559	0.21	0.068	Decrease	-	zinc finger domain-containing protein
Clocel_0670	0.647	2.314	2.067	2.346	1.998	0.058	1.921	2.115	2.707	1.011	0.703	2.08	1.371	1.534	1.915	Decrease	-	tyrosyl-tRNA synthetase
Clocel_0671	0.212	1.315	1.325	2.515	2.017	0.005	0.506	0.8	3.231	0.903	0.271	2.448	1.198	1.409	1.133	Increase	-	hypothetical protein Clocel_0671
Clocel_0673	0.569	2.62	1.778	2.127	2.002	0.005	1.659	1.909	2.989	1.239	1.008	4.134	1.919	2.251	1.679	Stable	-	metallophosphoesterase
Clocel_0674	0.488	2.734	2.29	3.155	2.549	0.005	2.303	2.288	4.909	2.212	0.541	2.173	1.207	1.077	0.783	Stable	-	tRNA pseudouridine synthase A
Clocel_0677	0.836	3.465	2.535	3.295	2.475	0.032	4.621	3.351	4.246	1.763	0.606	1.695	0.687	0.77	0.743	Decrease	-	FAD-dependent pyridine nucleotide-disulphide oxidoreductase
Clocel_0678	0.234	1.193	1.147	2.58	2.534	0.005	0.551	0.763	3.688	1.861	0.384	2.373	1.268	1.719	2.6	Increase	-	methyl-accepting chemotaxis sensory transducer
Clocel_0679	0.333	1.89	1.904	2.71	2.058	0.056	1.498	1.489	2.861	1.115	0.561	3.586	1.544	1.483	1.261	Slightly decrease	-	Protein of unknown function DUF2225
Clocel_0682	0.211	1.422	1.404	2.781	2.126	0.031	1.247	2.043	6.525	2.394	0.734	5.512	2.768	2.942	2.27	Stable	-	thiamine-phosphate pyrophosphorylase
Clocel_0684	0.311	2.065	1.914	3.124	1.973	0.005	1.513	2.127	6.253	1.74	0.506	4.4	2.404	1.796	1.173	Increase	-	thiazole biosynthesis protein ThiH
Clocel_0685	0.328	2.007	1.636	3.37	2.786	0.079	1.641	2.37	4.697	2.326	0.46	4.244	1.827	2.267	1.77	Slightly decrease	-	thiazole biosynthesis family protein
Clocel_0689	0.296	1.712	1.501	3.424	2.952	0.024	0.795	0.848	2.156	0.748	0.46	3.039	1.755	2.163	1.792	Slightly decrease	-	putative threonyl-tRNA synthetase/uridine kinase
Clocel_0693	0.417	2.04	1.936	2.856	2.458	0.005	1.95	1.925	5.145	2.006	0.56	3.523	1.94	2.023	1.587	Stable	-	D-alanine/D-alanine ligase
Clocel_0695	0.39	2.208	1.918	3.582	2.445	0.068	1.552	1.696	3.81	1.733	1.06	4.772	2.804	3.028	2.276	Slightly decrease	-	galactose-1-phosphate uridylyltransferase
Clocel_0708	0.39	2.12	1.962	3.168	1.897	0.027	1.789	2.023	3.672	1.17	0.759	4.086	1.201	0.965	0.797	Slightly decrease	-	Cof-like hydrolase
Clocel_0709	0.369	1.637	1.273	1.772	1.023	0.059	2.367	2.529	3.082	0.566	0.445	2.362	1.197	1.268	0.781	Decrease	-	tRNA/rRNA methyltransferase (SpoU)
Clocel_0710	0.366	1.993	1.767	2.713	2.12	0.026	1.441	1.898	3.732	1.278	0.507	2.959	1.797	1.619	1.274	Slightly decrease	-	degV family protein
Clocel_0711	0.621	2.609	2.125	2.594	2.338	0.118	1.86	1.877	5.149	4.081	0.436	1.863	0.911	1.202	1.897	Decrease	-	basic membrane lipoprotein
Clocel_0712	0.606	3.203	2.438	2.962	2.595	0.112	2.152	2.048	4.092	2.244	0.677	4.35	1.821	2.145	2.272	Decrease	-	ABC transporter related
Clocel_0713	0.623	2.889	1.908	1.994	1.984	0.005	2.022	2.184	4.892	3.643	1.012	3.807	1.749	2.088	3.038	Stable	-	inner-membrane translocator
Clocel_0718	0.317	2.313	2.044	3.735	3.409	0.005	1.877	2.799	8.53	3.47	1.182	9.977	4.049	3.913	2.752	Increase	-	transcriptional regulator, DeoR family
Clocel_0719	0.487	2.156	1.925	3.023	1.576	0.046	1.778	1.898	2.996	0.399	0.504	1.972	1.174	0.876	0.765	Decrease	-	glyceraldehyde-3-phosphate dehydrogenase, type I
Clocel_0720	0.479	2.353	2.068	3.201	1.844	0.044	1.644	1.903	3.27	0.754	0.571	3.243	1.278	0.957	0.836	Decrease	-	Phosphoglycerate kinase
Clocel_0721	0.338	1.989	1.821	3.25	1.413	0.023	1.079	1.505	2.693	0.139	0.327	1.891	0.476	0.321	0.229	Decrease	-	triosephosphate isomerase
Clocel_0722	0.526	2.434	2.127	3.257	1.73	0.043	1.563	1.682	4.02	1.185	0.574	2.828	1.072	0.853	0.604	Decrease	-	phosphoglycerate mutase, 2,3-bisphosphoglycerate-independent
Clocel_0723	0.671	4.767	3.558	4.226	3.191	0.005	1.442	2.399	6.45	2.058	0.478	6.538	1.136	1.211	1.072	Stable	GT1	glycosyl transferase family 28
Clocel_0724	0.433	3.518	2.88	3.313	2.787	0.005	1.657	3.418	7.06	2.299	0.16	1.831	0.507	0.414	0.364	Increase	GT1	glycosyl transferase family 28
Clocel_0725	0.348	3.211	2.902	3.417	2.809	0.005	1.018	2.153	5.829	1.948	0.426	6.67	1.523	1.262	1.056	Increase	-	amino acid adenylation domain protein
Clocel_0726	0.281	2.626	2.681	3.658	2.864	0.005	0.659	1.456	4.41	1.295	0.542	7.623	2.127	1.633	1.147	Stable	-	amino acid adenylation domain protein
Clocel_0727	0.394	2.863	2.444	2.387	1.993	0.025	1.889	2.876	5.662	2.405	0.54	3.979	1.405	1.139	0.692	Slightly decrease	-	hypothetical protein Clocel_0727
Clocel_0730	0.372	1.511	1.327	2.286	1.31	0.016	1.091	1.126	2.856	0.479	0.281	1.404	0.575	0.521	0.516	Slightly decrease	-	enolase
Clocel_0731	0.706	3.433	2.563	1.921	2.104	0.052	1.845	2.197	4.179	2.914	0.846	4.501	2.221	2.537	2.946	Slightly decrease	-	preprotein translocase, SecG subunit
Clocel_0732	0.681	2.65	2.352	2.97	2.47	0.049	1.542	1.901	3.284	1.486	0.51	2.064	1.121	1.432	1.748	Slightly decrease	-	ribonuclease R
Clocel_0751	0.508	2.554	2.126	2.952	2.922	0.026	1.869	2.333	5.608	4.523	1.243	6.108	3.16	3.423	2.718	Slightly decrease	-	DNA-cytosine methyltransferase
Clocel_0752	0.546	2.409	2.344	3.519	3.533	0.06	1.254	1.535	5.702	3.65	0.587	2.247	1.399	1.932	3.102	Slightly decrease	-	hypothetical protein Clocel_0752
Clocel_0755	0.365	1.688	1.462	2.279	1.157	0.005	1.597	1.442	3.279	0.24	0.499	5.726	1.783	1.383	0.592	Stable	-	helix-turn-helix domain protein
Clocel_0766	0.418	2.35	2.211	2.512	1.23	0.064	1.447	2.028	2.721	0.446	0.463	3.981	1.127	0.848	0.686	Decrease	-	helix-turn-helix domain protein
Clocel_0767	0.405	2.109	1.729	2.288	1.69	0.016	1.808	2.141	3.945	1.278	0.452	4.224	1.537	1.521	1.297	Stable	-	protein of unknown function DUF955
Clocel_0790	0.278	2.038	1.919	3.444	1.894	0.016	0.786	1.128	2.885	0.868	0.236	2.124	1.132	0.954	0.68	Stable	-	hypothetical protein Clocel_0790
Clocel_0806	0.244	2.239	2.361	4.691	3.472	0.005	1.046	1.688	4.985	1.954	0.496	7.568	2.671	2.044	1.436	Increase	-	hypothetical protein Clocel_0806
Clocel_0810	0.284	2.465	2.079	4.749	2.239	0.005	0.446	0.815	2.046	0.506	0.413	2.585	1.181	1.094	1.032	Stable	-	transcription activator effector binding
Clocel_0817	0.397	3.043	2.613	4.717	4.396	0.031	0.633	1.021	4.167	2.114	0.345	3.206	2.326	2.346	1.9	Stable	-	putative bacteriocin ABC transporter, bacteriocin-binding protein
Clocel_0822	0.496	5.481	3.708	8.098	7.075	0.005	0.942	1.067	2.125	3.412	0.438	5.181	1.661	3.55	2.137	Increase	-	hypothetical protein Clocel_0822
Clocel_0826	0.234	2.042	2.307	5.344	3.384	0.005	0.834	1.238	4.51	1.692	0.582	9.455	3.095	2.301	1.574	Increase	-	hypothetical protein Clocel_0826
Clocel_0827	0.314	2.819	2.943	6.044	3.568	0.005	1.105	1.497	5.57	1.679	0.528	5.488	3.019	2.351	1.561	Increase	-	Protein of unknown function DUF2791
Clocel_0833	0.335	3.69	3.397	3.893	3.218	0.022	1.086	1.488	3.764	1.655	0.385	2.29	1.249	0.902	0.63	Stable	-	M protein-like MukB domain-containing protein
Clocel_0835	0.332	3.273	3.053	4.865	3.356	0.005	1.538	1.423	5.885	1.769	0.624	4.619	1.14	0.926	0.692	Stable	-	putative DNA helicase
Clocel_0849	0.183	1.254	1.33	5.255	3.947	0.005	0.964	0.964	1.729	0.966	0.631	4.427	1.638	1.98	2.113	Increase	-	hypothetical protein Clocel_0849
Clocel_0852	0.566	3.181	2.882	4.238	2.711	0.005	2.404	2.449	3.463	1.577	0.656	4.656	1.564	1.276	0.819	Stable	-	hypothetical protein Clocel_0852
Clocel_0866	0.318	1.443	1.141	1.737	1.12	0.005	2.053	2.289	5.316	0.842	0.552	1.574	2.048	1.42	1.318	Stable	-	2'-5' RNA ligase
Clocel_0869	0.14	0.521	0.401	0.502	0.331	0.062	1.085	0.591	0.91	0.533	0.359	0.57	0.202	0.185	0.217	Decrease	-	periplasmic binding protein
Clocel_0883	0.61	2.677	2.007	2.484	1.551	0.005	1.754	2.125	3.231	0.863	0.611	2.662	1.484	1.461	1.072	Stable	-	Methyltransferase type 11
Clocel_0886	0.251	2.322	2.686	5.666	4.435	0.017	0.497	0.674	2.754	1.696	0.164	2.785	1.929	2.321	2.276	Increase	-	methyl-accepting chemotaxis sensory transducer
Clocel_0887	0.124	1.01	1.14	3.538	2.866	0.005	0.218	0.31	0.999	0.199	0.182	3.26	1.403	1.136	0.506	Stable	-	3-Oxoacyl-(acyl-carrier-protein (ACP)) synthase III domain-containing protein
Clocel_0958	0.378	2.145	2.29	4.101	2.676	0.005	0.943	1.269	4.386	1.635	0.351	2.803	1.547	1.076	0.745	Stable	-	GCN5-related N-acetyltransferase
Clocel_0975	0.52	2.84	2.347	2.993	1.722	0.04	1.969	2.253	3.9	1.656	0.757	2.925	0.888	1.001	1.15	Decrease	-	hypothetical protein Clocel_0975
Clocel_0977	0.385	2.683	2.439	3.312	3.42	0.029	1.1	1.404	4.079	2.631	0.679	4.585	2.229	2.825	3.456	Slightly decrease	-	hypothetical protein Clocel_0977
Clocel_0978	0.606	2.612	2.799	3.093	3.015	0.005	1.206	1.762	4.889	2.937	0.905	6.368	2.63	2.36	1.982	Stable	-	adenosine/AMP deaminase
Clocel_0982	0.065	0.528	0.435	1.191	1.949	0.023	0.551	0.644	1.216	0.771	0.119	0.83	0.709	1.316	1.205	Stable	-	Kelch repeat type 1-containing protein
Clocel_0991	0.253	1.845	1.794	3.736	2.782	0.005	0.987	1.281	3.969	1.392	0.52	4.454	1.725	1.617	1.588	Increase	-	hypothetical protein Clocel_0991
Clocel_0997	0.312	1.942	1.665	2.903	2.045	0.014	1.079	1.457	4.078	0.915	0.605	3.782	1.887	1.803	1.437	Stable	-	SpoOM family protein
Clocel_1010	0.074	0.612	0.695	1.85	2.97	0.005	0.077	0.117	0.971	0.864	0.108	1.041	0.724	1.4	1.361	Increase	PL11	Dockerin type 1
Clocel_1014	0.303	1.962	2.329	5.89	3.275	0.016	1.456	1.637	3.215	1.428	0.954	6.114	1.589	1.657	0.963	Slightly decrease	-	GCN5-related N-acetyltransferase
Clocel_1018	0.244	2.273	1.857	2.48	1.5	0.037	2.131	2.803	3.278	0.65	0.599	3.078	1.503	1.681	1.906	Slightly decrease	GH1	glycoside hydrolase family 1
Clocel_1019	0.227	3.083	2.709	2.982	1.801	0.005	2.9	2.758	3.458	0.708	0.843	4.576	1.89	2.023	1.412	Stable	GH1	glycoside hydrolase family 1
Clocel_1020	0.385	3.396	2.74	3.361	1.857	0.052	2.82	2.366	2.67	0.734	0.791	3.606	1.636	1.779	1.656	Slightly decrease	GH1	glycoside hydrolase family 1
Clocel_1021	0.464	2.138	1.791	2.119	0.495	0.037	1.722	1.825	2.064	0.078	0.683	3.437	0.398	0.266	0.191	Decrease	-	cold-shock DNA-binding domain protein
Clocel_1024	0.334	1.894	1.852	3.768	2.86	0.018	1.887	2.113	4.619	1.31	0.379	2.891	1.286	1.468	0.81	Stable	-	DEAD/DEAH box helicase domain protein
Clocel_1032	0.625	3.144	2.59	3.08	2.328	0.005	1.972	2.111	3.611	1.528	0.37	11.62	3.278	3.806	4.435	Increase	-	cadmium-translocating P-type ATPase
Clocel_1037	0.205	1.819	3.079	11.602	3.505	0.005	0.145	0.267	0.742	0.249	0.107	3.266	1.122	0.837	0.43	Stable	-	peptidase U32
Clocel_1051	0.333	0.981	0.622	0.721	0.609	0.029	1.104	1.185	0.947	0.368	0.633	1.167	0.472	0.575	0.531	Decrease	-	pyridoxamine 5'-phosphate oxidase-related FMN-binding
Clocel_1063	0.335	2.088	2.295	6.302	3.903	0.005	0.836	1.134	3.431	1.306	0.887	3.586	3.731	3.398	2.147	Increase	isomerase	Xylose isomerase domain-containing protein TIM barrel
Clocel_1069	0.315	2.584	2.213	3.909	2.161	0.005	0.664	0.835	1.844	0.724	0.334	4.269	4.072	1.944	1.239	Stable	-	transcriptional regulator, AraC family
Clocel_1071	0.521	3.914	3.418	4.854	4.002	0.005	1.606	1.948	4.796	2.035	0.51	2.843	0.792	0.932	1.162	Stable	-	hypothetical protein Clocel_1071
Clocel_1084	0.941	3.769	2.382	2.033	1.983	0.13	2.297	1.994	3.134	3.706	0.76	2.83	0.703	0.888	1.607	Decrease	-	regulatory protein ArsR
Clocel_1085	0.227	1.3	1.063	1.208	0.338	0.026	0.76	0.989	2.317	0.02	0.348	1.786	0.746	0.397	0.24	Decrease	-	Dinitrogenase iron-molybdenum cofactor biosynthesis protein
Clocel_1105	0.465	2.064	1.825	2.604	1.797	0.032	1.488	1.991	3.635	0.985	0.651	3.263	1.523	1.299	0.965	Slightly decrease	-	cysteinyl-tRNA synthetase
Clocel_1114	0.293	2.077	1.934	4.11	3.557	0.016	0.806	1.157	3.758	1.694	0.631	5.159	2.641	3.277	2.747	Stable	-	Type I site-specific deoxyribonuclease
Clocel_1115	0.412	2.539	2.132	3.785	2.541	0.005	1	1.316	2.765	0.757	0.814	4.078	1.673	1.402	0.867	Stable	-	filamentation induced by cAMP protein Fic
Clocel_1116	0.647	3.609	2.902	3.98	2.63	0.005	1.531	1.881	3.352	1.643	0.657	3.69	2.002	1.989	2.019	Stable	-	Site-specific DNA-methyltransferase (adenine-specific)
Clocel_1119	0.256	2.072	1.699	2.156	2.631	0.005	0.783	1.09	3.481	2.77	0.716	4.083	2.126	2.4	3.14	Increase	-	hypothetical protein Clocel_1119
Clocel_1134	0.089	0.336	0.276	0.513	0.577	0.011	0.146	0.191	0.758	0.411	0.088	0.515	0.241	0.325	0.308	Slightly decrease	GH26,CBM23	LPXTG-motif cell wall anchor domain protein
Clocel_1140	0.371	2.312	1.896	3.349	2.258	0.011	1.164	1.507	4.23	1.527	0.416	2.927	1.477	1.176	0.928	Stable	-	iron-containing alcohol dehydrogenase
Clocel_1148	0.111	1.132	1.385	2.989	1.382	0.005	0.363	0.662	2.76	0.574	0.213	3.573	1.192	0.789	0.472	Stable	other	heroin esterase
Clocel_1149	0.465	2.391	2.412	3.719	3.547	0.029	1.435	1.809	3.549	1.866	0.889	3.676	2.537	3.312	3.519	Slightly decrease	-	phosphoenolpyruvate carboxylase
Clocel_1150	0.053	0.374	0.36	0.938	0.984	0.005	0.122	0.2	0.791	0.729	0.096	0.688	0.416	0.702	0.741	Increase	GH5	glycoside hydrolase family 5
Clocel_1151	0.309	2.338	2.12	2.794	2.659	0.005	0.948	1.589	5.006	3.548	0.412	4.184	1.683	2.3	3.211	Increase	-	methyl-accepting chemotaxis sensory transducer
Clocel_1153	0.121	0.849	0.918	1.314	1.035	0.005	0.198	0.467	2.831	0.22	0.419	4.319	1.924	2.087	1.71	Stable	-	hypothetical protein Clocel_1153
Clocel_1167	0.49	2.38	1.847	2.743	2.345	0.005	1.583	1.821	4.143	1.488	0.865	5.681	2.349	2.037	1.402	Stable	-	two component transcriptional regulator, winged helix family
Clocel_1172	0.005	0.032	0.024	0.046	0.047	0.005	0.016	0.018	0.101	0.07	0.01	0.068	0.04	0.06	0.08	Slightly decrease	PL1	Pectate lyase/Amb allergen
Clocel_1180	0.109	0.555	0.583	3.479	5.18	0.005	0.064	0.072	0.188	0.205	0.101	0.484	0.401	0.685	0.776	Slightly decrease	-	hypothetical protein Clocel_1180
Clocel_1182	0.107	0.617	0.569	3.705	6.08	0.01	0.052	0.029	0.138	0.168	0.133	0.573	0.447	0.732	0.887	Slightly decrease	-	hypothetical protein Clocel_1182
Clocel_1184	0.157	1.228	1.111	1.943	3.09	0.008	0.419	0.536	2.871	2.846	0.163	1.514	0.899	1.429	1.817	Increase	-	Fibronectin type III domain protein
Clocel_1191	0.154	1.424	1.928	6.077	6.105	0.005	0.219	0.29	1.608	1.108	0.184	2.188	1.342	1.795	2.437	Increase	-	Extracellular ligand-binding receptor
Clocel_1193	0.368	2.121	2.046	4.287	3.408	0.005	1.496	1.769	4.95	2.43	0.702	6.022	2.474	2.373	1.858	Increase	-	ABC transporter related
Clocel_1206	0.877	2.545	2.311	2.532	1.387	0.14	3.559	3.03	1.854	0.525	0.618	2.441	0.867	0.848	0.498	Decrease	-	7-cyano-7-deazaguanine reductase
Clocel_1207	0.416	2.05	1.887	2.509	2.043	0.005	1.786	2.056	3.776	0.643	0.673	2.973	0.823	0.862	0.898	Stable	-	exsB protein
Clocel_1211	0.045	0.234	0.164	0.463	0.958	0.005	0.033	0.028	0.234	0.203	0.036	0.184	0.187	0.397	0.395	Slightly decrease	-	Ig domain protein group 2 domain protein
Clocel_1212	0.453	1.708	1.45	2.398	1.255	0.005	0.881	1.237	3.186	0.356	0.649	2.454	1.742	1.369	1.076	Slightly decrease	-	nitroreductase
Clocel_1234	0.334	2.108	1.786	2.429	0.335	0.005	0.802	1.557	2.718	0.26	0.359	4.417	0.881	0.194	0.146	Slightly decrease	-	putative lipoprotein
Clocel_1238	0.601	3.81	3.154	3.803	2.567	0.005	2.273	2.373	5.742	1.9	0.771	3.247	1.265	1.092	0.834	Stable	-	ABC transporter transmembrane region
Clocel_1239	0.532	2.914	2.524	3.351	2.555	0.075	2.467	2.832	5.751	1.984	0.894	4.008	1.077	1.016	0.808	Decrease	-	ABC transporter transmembrane region
Clocel_1243	0.106	0.723	0.776	1.247	1.135	0.005	0.314	0.383	1.192	0.623	0.118	0.714	0.499	0.583	0.555	Stable	other	extracellular solute-binding protein family 1
Clocel_1251	0.322	2.012	1.476	2.424	2.325	0.022	1.39	1.702	3.958	1.806	0.833	4.396	1.936	2.349	2.237	Slightly decrease	-	transcriptional regulator, ArsR family
Clocel_1253	0.36	2.011	1.748	3.309	2.704	0.005	1.594	2.281	5.656	2.25	0.282	2.326	1.547	0.706	0.522	Stable	-	regulatory protein GntR HTH
Clocel_1254	0.27	1.172	1.032	1.707	1.023	0.021	0.543	0.694	1.706	0.459	0.388	2.913	1.372	1.358	0.922	Slightly decrease	isomerase	L-arabinose isomerase
Clocel_1256	0.295	1.387	1.253	2.097	0.96	0.005	0.767	0.902	1.997	0.287	0.439	2.652	1.254	1.508	0.75	Stable	-	transaldolase
Clocel_1265	0.381	1.935	1.794	3.087	2.254	0.005	1.355	1.49	4.307	1.295	0.556	4.242	1.68	1.534	1.329	Stable	-	alanine racemase
Clocel_1268	0.363	1.854	1.509	2.278	1.827	0.024	1.487	1.828	4.437	1.324	0.466	1.807	0.792	0.952	1.007	Slightly decrease	-	Transketolase domain-containing protein
Clocel_1269	0.31	1.642	1.558	2.405	1.578	0.011	1.225	1.608	3.671	0.807	0.364	1.494	0.729	0.754	0.625	Slightly decrease	-	Transketolase central region
Clocel_1271	0.643	2.893	2.437	3.713	2.555	0.032	1.872	1.713	4.794	1.762	0.764	2.761	1.333	1.152	0.999	Slightly decrease	-	cell division ATP-binding protein FtsE
Clocel_1272	0.497	2.309	1.953	2.666	2.604	0.122	1.743	1.664	4.468	3.447	0.825	2.775	1.549	1.883	2.642	Decrease	-	protein of unknown function DUF214
Clocel_1274	0.197	1.007	1.756	1.537	1.465	0.059	1.625	1.905	6.043	3.561	0.593	3.674	2.115	2.273	2.768	Slightly decrease	-	carboxyl-terminal protease
Clocel_1275	0.365	2.217	2.199	3.171	2.765	0.005	1.878	2	6.073	2.415	0.221	2.873	0.935	1.199	1.381	Increase	-	PDZ/DHR/GLGF domain protein
Clocel_1279	0.36	1.865	1.772	2.941	2.243	0.013	0.967	1.417	3.247	0.854	0.51	2.53	1.584	1.573	1.506	Slightly decrease	-	shikimate 5-dehydrogenase
Clocel_1281	0.359	2.242	1.908	3.534	2.522	0.089	1.315	1.492	3.998	1.174	0.551	3.667	1.642	1.163	0.754	Decrease	-	methionine aminopeptidase, type I
Clocel_1284	0.259	1.275	1.66	3.271	1.502	0.033	0.979	1.147	2.608	0.276	0.433	2.237	1.49	1.193	0.601	Decrease	-	Glu/Leu/Phe/Val dehydrogenase
Clocel_1287	0.533	2.365	1.866	2.743	2.027	0.05	1.961	2.457	5.583	1.708	0.755	4.48	1.576	1.486	1.136	Slightly decrease	-	degV family protein
Clocel_1289	0.451	3.242	2.928	4.072	2.251	0.005	1.182	1.464	3.865	1.468	0.614	3.572	1.521	1.579	1.55	Stable	-	hypothetical protein Clocel_1289
Clocel_1296	0.275	1.831	1.753	3.632	3.838	0.005	0.664	0.874	3.48	2.206	0.232	1.974	0.96	1.163	1.562	Increase	-	ErfK/YbiS/YcfS/YnhG family protein
Clocel_1299	0.495	2.115	1.721	2.761	2.259	0.05	1.746	1.834	3.962	1.306	0.889	2.889	2.217	1.649	1.3	Decrease	-	tRNA pseudouridine synthase A
Clocel_1300	0.208	2.15	1.991	3.335	2.615	0.015	1.168	1.531	4.328	1.978	0.522	3.197	1.427	1.84	2.075	Stable	-	phospho-2-dehydro-3-deoxyheptonate aldolase
Clocel_1303	0.339	2.188	2.061	3.352	2.937	0.005	1.704	1.37	6.704	2.519	0.578	4.124	2.119	2.411	1.983	Increase	-	cell envelope-related transcriptional attenuator
Clocel_1304	0.464	2.424	2.26	3.496	2.731	0.005	1.64	2.023	4.584	1.622	0.764	5.161	1.746	1.976	1.587	Stable	-	Alanyl-tRNA synthetase, class IIc-like
Clocel_1305	0.279	1.986	1.659	2.404	2.103	0.03	1.147	1.198	4.223	2.244	0.527	2.475	1.209	1.762	1.703	Slightly decrease	-	LPXTG-motif cell wall anchor domain protein
Clocel_1306	0.422	1.695	1.454	1.761	1.785	0.005	1.399	1.51	4.56	3.14	0.903	3.436	1.522	1.851	2.309	Stable	-	hypothetical protein Clocel_1306
Clocel_1307	0.182	0.858	0.79	2.969	4.894	0.005	0.232	0.284	3.327	2.101	0.341	2.372	1.744	2.676	2.475	Increase	-	hypothetical protein Clocel_1307
Clocel_1311	0.311	1.687	1.642	2.623	2.071	0.031	1.102	1.343	2.624	0.753	0.599	3.338	1.774	1.678	1.527	Slightly decrease	-	argininosuccinate synthase
Clocel_1312	0.379	2.214	1.946	2.783	1.225	0.005	1.31	1.658	2.865	0.268	0.668	3.184	1.615	1.5	0.856	Stable	-	argininosuccinate lyase
Clocel_1320	0.393	2.872	2.685	4.715	2.509	0.005	2.091	2.398	4.75	0.875	0.487	4.333	1.753	2.154	1.48	Stable	-	acetolactate synthase, small subunit
Clocel_1321	0.298	1.928	2.196	3.657	2.411	0.005	0.802	1.084	2.276	0.501	0.639	3.976	1.67	1.913	1.847	Stable	-	2-isopropylmalate synthase/homocitrate synthase family protein
Clocel_1322	0.344	2.614	2.658	3.772	1.156	0.017	1.309	1.562	2.578	0.227	0.407	2.184	0.885	0.568	0.429	Slightly decrease	-	3-isopropylmalate dehydrogenase
Clocel_1323	0.222	1.985	2.046	3.428	1.352	0.007	1.286	1.5	2.751	0.328	0.487	3.434	1.241	0.998	0.506	Stable	-	dihydroxy-acid dehydratase
Clocel_1324	0.268	2.075	2.118	4.202	2.626	0.009	1.693	1.964	5.239	1.772	0.666	4.928	2.012	1.608	1.256	Stable	-	acetolactate synthase, large subunit, biosynthetic type
Clocel_1325	0.413	1.916	1.957	2.831	1.404	0.044	1.349	1.437	2.615	0.393	0.514	2.808	0.979	0.837	0.502	Decrease	-	ketol-acid reductoisomerase
Clocel_1326	0.282	1.486	1.506	3.273	1.771	0.039	1.532	1.574	2.96	0.4	0.534	2.795	1.082	0.982	0.56	Decrease	-	branched-chain amino acid aminotransferase
Clocel_1327	0.339	2.378	2.341	3.633	3.026	0.005	1.178	1.009	2.439	1.701	0.782	3.689	1.652	1.243	1.106	Stable	-	SNF2-related protein
Clocel_1328	0.506	2.59	2.148	4.065	3.58	0.032	1.41	1.653	4.052	1.977	0.837	4.965	2.656	3.073	2.42	Slightly decrease	-	MgtE intracellular region
Clocel_1329	0.344	2.187	2.058	3	2.579	0.005	1.376	1.419	3.581	1.946	0.635	3.894	1.71	1.966	2.171	Increase	-	serine O-acetyltransferase
Clocel_1331	0.451	2.778	2.45	4.388	3.625	0.058	1.356	1.662	5.323	1.694	0.639	5.233	2.278	2.357	1.621	Slightly decrease	-	phospholipid/glycerol acyltransferase
Clocel_1337	0.553	3.633	2.687	3.026	3.291	0.124	1.652	1.744	3.922	2.989	1.499	8.462	3.559	4.421	4.593	Decrease	-	CDP-diacylglycerol/serine O-phosphatidyltransferase
Clocel_1338	0.462	2.484	2.158	3.221	1.992	0.005	1.367	1.948	4.836	1.177	0.483	3.59	1.562	1.745	1.19	Stable	-	diacylglycerol kinase catalytic region
Clocel_1345	0.053	0.379	1.073	0.536	0.427	0.005	1.176	2.824	8.765	1.882	0.539	3.789	3.117	2.589	1.472	Increase	-	DNA mismatch repair protein MutS domain protein
Clocel_1351	0.541	3.087	2.578	3.173	2.9	0.064	2.325	2.288	4.747	2.654	0.431	1.965	0.807	0.917	0.963	Slightly decrease	-	DEAD/DEAH box helicase domain protein
Clocel_1354	0.329	1.926	1.694	1.986	1.962	0.046	1.007	1.283	2.776	2.003	0.476	1.615	0.997	1.468	1.555	Slightly decrease	-	binding-protein-dependent transport systems inner membrane component
Clocel_1355	0.394	2.351	1.942	2.669	2.496	0.098	1.736	2.02	5.073	3.322	0.763	2.842	0.992	1.251	1.455	Decrease	-	binding-protein-dependent transport systems inner membrane component
Clocel_1356	0.601	3.223	2.551	3.118	2.578	0.129	1.733	2.089	5.215	3.593	0.464	1.508	0.596	0.702	1.011	Decrease	-	oligopeptide/dipeptide ABC transporter, ATPase subunit
Clocel_1357	0.59	3.147	2.451	3.252	2.68	0.051	1.679	1.849	4.84	2.842	0.525	2.213	0.896	0.923	1.17	Slightly decrease	-	oligopeptide/dipeptide ABC transporter, ATPase subunit
Clocel_1358	0.538	2.6	2.274	3.054	2.734	0.104	1.315	1.48	3.436	2.737	0.318	0.721	0.283	0.364	0.537	Decrease	-	extracellular solute-binding protein family 5
Clocel_1361	0.309	1.911	1.76	2.617	1.837	0.014	0.915	1.457	3.299	1.077	0.614	6.938	2.268	1.862	1.09	Stable	-	P-loop ATPase
Clocel_1364	0.362	1.567	1.504	1.692	0.658	0.022	1.482	1.651	2.461	0.292	0.453	1.889	1.138	0.922	0.466	Decrease	isomerase	Glucose-6-phosphate isomerase
Clocel_1371	0.739	3.592	2.785	3.899	2.659	0.023	1.651	1.917	3.604	1.295	1.168	8.268	2.556	2.129	1.639	Slightly decrease	-	UvrD/REP helicase
Clocel_1372	0.535	2.383	1.966	3.54	3.206	0.005	1.888	2.192	5.119	2.313	0.735	4.699	2.33	2.426	2.02	Stable	-	DNA ligase, NAD-dependent
Clocel_1379	0.372	2.367	1.92	3.01	1.765	0.081	1.742	1.903	4.514	1.191	1.235	4.132	2.026	1.923	1.323	Decrease	-	non-canonical purine NTP pyrophosphatase, rdgB/HAM1 family
Clocel_1387	0.271	1.401	1.445	2.81	1.359	0.013	0.877	1.131	3.432	0.333	0.433	2.696	1.278	1.098	0.709	Slightly decrease	-	hypothetical protein Clocel_1387
Clocel_1389	0.743	2.538	1.907	3.382	2.54	0.005	1.971	1.264	5.171	4.993	1.143	3.806	1.772	2.249	3.676	Stable	-	basic membrane lipoprotein
Clocel_1394	0.185	1.233	1.13	2.419	2.642	0.005	0.249	0.368	1.49	0.726	0.276	1.929	0.804	1.256	0.954	Stable	-	LPXTG-motif cell wall anchor domain protein
Clocel_1396	0.018	0.083	0.073	0.173	0.33	0.005	0.026	0.13	0.389	0.464	0.041	0.163	0.113	0.18	0.228	Slightly decrease	-	hypothetical protein Clocel_1396
Clocel_1397	0.314	1.7	1.622	2.518	2.706	0.005	0.94	1.251	4.172	3.46	0.242	2.078	1.285	1.373	1.597	Increase	-	O-antigen polymerase
Clocel_1398	0.319	2.475	2.026	3.447	3.601	0.005	1.038	1.474	5.917	3.658	0.363	3.254	1.827	2.325	2.151	Increase	-	hypothetical protein Clocel_1398
Clocel_1400	0.276	1.837	2.201	3.74	4.035	0.005	0.634	1.011	5.428	2.829	0.593	5.182	2.942	3.3	2.851	Increase	-	E1-E2 ATPase-associated domain protein
Clocel_1403	0.306	2.001	1.82	2.432	2.4	0.135	1.524	1.073	2.278	2.674	0.629	3.98	1.648	2.066	2.864	Slightly decrease	CE4	polysaccharide deacetylase
Clocel_1405	0.268	1.461	1.204	2.071	1.216	0.033	1.565	1.477	1.671	0.426	0.641	2.787	1.064	0.968	0.954	Decrease	-	aconitate hydratase domain-containing protein
Clocel_1407	0.631	1.969	1.79	2.753	2.832	0.079	1.884	1.852	3.315	1.921	0.243	5.014	1.919	1.405	0.716	Slightly decrease	-	DNA polymerase III, delta subunit
Clocel_1409	0.635	3.407	3.081	3.47	2.426	0.019	1	1.826	6.447	1.057	0.227	4.105	1.526	2.008	2.154	Stable	-	ribosomal protein S20
Clocel_1412	0.555	2.354	2.087	2.996	2.271	0.077	2.549	2.328	4.01	1.783	0.656	2.804	1.433	1.212	1.004	Decrease	-	GTP-binding protein LepA
Clocel_1414	0.515	2.588	2.357	3.816	2.534	0.005	1.912	2.604	13.253	2.945	1.207	5.882	3.284	2.317	1.463	Stable	-	heat-inducible transcription repressor HrcA
Clocel_1415	0.542	1.997	1.734	2.378	1.262	0.03	1.211	1.451	2.111	0.203	1.253	3.712	1.534	1.266	0.569	Decrease	-	GrpE protein
Clocel_1416	0.502	2.038	1.794	2.927	1.897	0.023	1.36	1.866	3.742	1.1	0.824	3.545	1.437	1.428	1.225	Slightly decrease	-	chaperone protein DnaK
Clocel_1417	0.363	2.228	1.96	3.182	2.906	0.025	1.502	2.041	5.294	3.138	1.093	4.82	2.149	2.909	4.585	Slightly decrease	-	chaperone protein DnaJ
Clocel_1418	0.431	2.036	1.745	2.511	1.664	0.019	2.328	2.554	5.079	1.625	0.698	3.289	1.198	0.888	0.717	Slightly decrease	-	ribosomal protein L11 methyltransferase
Clocel_1419	0.458	2.075	1.714	2.485	1.718	0.005	1.711	2	3.756	1.067	0.691	2.833	1.471	1.653	1.406	Stable	-	protein of unknown function DUF558
Clocel_1420	0.185	1.516	1.577	4.095	4.709	0.005	0.204	0.283	1	0.325	0.099	1.155	0.574	0.911	0.76	Increase	CBM30,GH9	LPXTG-motif cell wall anchor domain protein
Clocel_1425	0.1	0.487	0.431	1.525	2.517	0.005	0.065	0.082	0.316	0.338	0.117	0.621	0.419	0.781	0.75	Slightly decrease	-	Ig domain protein group 2 domain protein
Clocel_1439	0.421	2.108	1.803	2.133	1.19	0.005	1.402	1.8	1.64	0.467	0.606	2.537	1.081	1.028	0.944	Slightly decrease	-	Radical SAM domain protein
Clocel_1441	0.591	2.725	2.165	2.681	1.516	0.005	3.622	3.837	6.918	0.694	0.939	3.595	1.384	1.333	1.158	Stable	-	RNA modification enzyme, MiaB family
Clocel_1442	0.472	2.271	1.868	2.602	1.315	0.039	1.488	1.949	3.507	0.689	0.783	3.164	1.383	1.025	0.738	Decrease	-	histidine triad (HIT) protein
Clocel_1443	0.601	3.093	2.637	4.223	4.212	0.005	1.674	2.39	6.601	4.5	1.055	5.173	2.038	2.933	5.51	Increase	-	ribosomal protein S21
Clocel_1446	0.241	1.587	1.405	2.723	2.235	0.005	0.857	1.018	5.071	2.152	0.605	5.469	2.358	2.213	1.337	Increase	-	7TM receptor with intracellular metal dependent phosphohydrolase
Clocel_1449	0.42	2.205	1.849	2.948	1.683	0.054	1.771	1.709	3.247	1.089	0.611	3.192	0.953	1.074	1.217	Decrease	-	cytidine deaminase
Clocel_1450	0.586	3.007	2.421	4.143	2.944	0.063	2.225	2.449	4.917	3.002	0.648	3.874	1.68	1.589	1.259	Slightly decrease	-	GTP-binding protein Era
Clocel_1452	0.296	2.315	1.657	2.221	1.756	0.196	2.333	1.242	1.581	1.62	0.391	1.955	1.138	1.269	1.371	Decrease	-	hypothetical protein Clocel_1452
Clocel_1453	0.24	1.773	1.806	4.233	3.037	0.005	1.113	1.278	4.733	1.722	0.509	2.358	1.266	1.256	0.975	Increase	-	CBS domain containing protein
Clocel_1454	0.142	0.596	0.568	3.421	4.862	0.016	0.148	0.171	2.222	0.313	0.116	0.678	0.4	0.452	0.394	Slightly decrease	-	pyruvate, phosphate dikinase
Clocel_1457	0.564	2.554	2.133	2.716	2.361	0.005	1.71	1.856	3.764	1.401	0.597	3.975	1.505	1.329	1.388	Stable	-	DNA primase
Clocel_1458	0.481	1.901	1.839	2.281	2.318	0.072	1.569	1.577	3.142	3.092	0.77	3.317	1.808	2.109	2.828	Slightly decrease	-	RNA polymerase, sigma 70 subunit, RpoD subfamily
Clocel_1460	0.521	2.845	2.188	3.14	1.952	0.005	1.868	2.025	4.137	1.074	0.755	5.132	1.676	1.343	0.79	Stable	-	protein of unknown function DUF633
Clocel_1461	0.363	1.807	1.56	2.628	1.594	0.005	1.224	1.456	3.107	0.5	0.895	5.007	1.95	1.537	0.904	Stable	-	protein of unknown function DUF34
Clocel_1478	0.013	0.08	0.063	0.144	0.173	0.005	0.009	0.018	0.059	0.039	0.019	0.158	0.08	0.114	0.107	Decrease	CBM4,GH9	glycoside hydrolase family 9
Clocel_1490	0.462	3.026	2.48	4.694	4.188	0.005	0.941	1.206	3.5	2.265	0.547	4.136	1.621	1.811	2.139	Increase	-	beta-lactamase domain protein
Clocel_1504	0.196	1.485	1.51	2.879	1.378	0.005	0.769	1.089	3.673	0.334	0.36	2.849	1.303	0.876	0.477	Stable	-	lactaldehyde reductase
Clocel_1512	0.284	1.602	1.683	3.404	3.127	0.005	0.934	1.105	5.026	0.711	0.373	3.468	1.744	1.355	0.753	Stable	-	Metal-dependent hydrolase HDOD
Clocel_1517	0.507	2.652	2.135	3.142	2.683	0.005	1.588	2.056	3.953	1.584	0.636	4.159	1.416	1.88	1.656	Stable	-	PfkB domain protein
Clocel_1523	0.417	2.168	1.924	3.667	3.94	0.005	0.995	0.975	4.081	2.193	0.346	4.6	1.48	1.71	2.426	Increase	-	copper-translocating P-type ATPase
Clocel_1526	0.372	1.854	1.632	2.737	1.564	0.005	3.458	2.718	6.176	2.397	0.528	3.333	1.499	1.257	1.466	Stable	-	Sirohydrochlorin cobaltochelatase
Clocel_1532	0.536	2.374	1.949	3.027	2.275	0.026	1.847	2.321	4.638	1.612	0.976	5.551	2.053	2.005	1.495	Slightly decrease	-	transcriptional regulator, MarR family
Clocel_1533	0.294	1.967	1.367	2.214	1.183	0.058	1.487	1.691	3.395	0.543	0.959	4.051	1.352	1.288	0.891	Decrease	-	L-lactate dehydrogenase
Clocel_1534	0.295	1.763	1.655	2.203	1.941	0.042	1.491	1.607	3.845	1.821	0.481	1.934	1.153	1.24	1.239	Slightly decrease	-	ribose-phosphate pyrophosphokinase
Clocel_1535	0.332	2.535	2.246	3.585	3.004	0.018	1.085	1.056	1.986	0.702	0.606	4.345	1.515	1.595	1.167	Slightly decrease	-	glutamate 5-kinase
Clocel_1536	0.341	2.041	1.777	3.283	2.341	0.012	1.356	1.641	3.756	1.568	0.62	3.83	1.859	1.879	1.521	Stable	-	gamma-glutamyl phosphate reductase
Clocel_1537	0.541	3.214	2.281	3.141	2.538	0.015	1.309	1.566	4.329	1.92	0.667	3.519	1.426	1.428	1.248	Slightly decrease	-	peptidase S11 D-alanyl-D-alanine carboxypeptidase 1
Clocel_1538	0.313	2.102	1.982	3.164	3.092	0.049	1.406	1.571	5.002	4.155	0.657	3.854	2.048	2.544	3.076	Slightly decrease	-	peptidase S11 D-alanyl-D-alanine carboxypeptidase 1
Clocel_1539	0.272	1.603	1.41	2.586	1.963	0.034	0.752	1.213	3.364	0.648	0.464	3.478	1.603	1.704	1.309	Slightly decrease	-	RNA binding S1 domain protein
Clocel_1542	0.508	2.914	2.377	2.892	2.511	0.005	2.24	2.558	6.702	5.625	0.578	7.517	1.722	1.844	1.661	Increase	GT2	glycosyl transferase family 2
Clocel_1552	0.271	1.433	1.466	2.522	1.94	0.012	0.542	0.778	2.733	1.109	0.118	4.75	1.41	1.696	0.864	Stable	-	HtrA2 peptidase
Clocel_1558	0.545	2.256	1.618	2.181	1.554	0.005	0.932	1.11	2.06	0.581	0.841	7.62	2.474	2.302	2.771	Stable	-	orotate phosphoribosyltransferase
Clocel_1560	0.598	2.149	2.099	2.851	2.419	0.015	1.147	1.368	3.102	1.059	0.712	2.877	1.984	1.525	1.035	Slightly decrease	-	GCN5-related N-acetyltransferase
Clocel_1562	0.723	3.786	2.7	3.882	2.959	0.005	1.452	1.904	2.633	1.144	1.802	19.516	4.281	4.181	3.249	Stable	-	carbamoyl-phosphate synthase, small subunit
Clocel_1563	0.597	2.723	2.116	2.561	1.763	0.018	0.559	0.623	1.412	0.81	0.84	7.588	2.515	2.802	3.17	Slightly decrease	-	carbamoyl-phosphate synthase, large subunit
Clocel_1564	0.363	2.28	2.166	3.532	2.578	0.013	1.037	1.469	4.548	1.707	0.698	4.848	2.078	1.879	1.816	Stable	-	hypothetical protein Clocel_1564
Clocel_1565	0.422	2.339	1.931	2.531	1.275	0.039	1.313	1.546	2.569	0.427	0.611	3.328	1.172	1.123	0.814	Decrease	-	trigger factor
Clocel_1566	0.352	2.005	1.797	2.919	1.785	0.011	1.002	1.351	3.149	0.508	0.512	2.039	0.933	0.991	0.942	Slightly decrease	-	ATP-dependent Clp protease, proteolytic subunit ClpP
Clocel_1567	0.604	3.014	2.613	3.992	2.628	0.028	1.763	1.996	4.742	1.666	0.759	3.064	1.688	1.344	1.027	Slightly decrease	-	ATP-dependent Clp protease, ATP-binding subunit ClpX
Clocel_1569	0.42	2.827	2.421	3.173	2.3	0.026	1.38	1.573	4.497	1.909	0.587	4.391	1.72	1.537	1.154	Slightly decrease	-	ATP-dependent protease La
Clocel_1570	0.484	2.365	2.364	3.84	3.341	0.076	2.35	2.55	5.871	3.289	0.707	4.556	1.853	1.762	1.469	Slightly decrease	-	ribosome biogenesis GTP-binding protein YsxC
Clocel_1584	0.524	2.966	2.929	4.299	2.728	0.022	2.24	2.675	5.37	1.923	0.688	4.48	1.465	1.155	0.81	Slightly decrease	-	tRNA (guanine-N(7)-)-methyltransferase
Clocel_1589	0.564	2.789	2.52	3.743	3.666	0.072	1.807	1.88	5.258	4.354	0.803	3.178	1.89	2.522	3.724	Slightly decrease	-	extracellular solute-binding protein family 3
Clocel_1590	0.36	2.026	1.601	2.168	2.14	0.08	1.738	1.931	5.285	4.247	0.819	3.263	2.065	2.721	4.353	Slightly decrease	-	polar amino acid ABC transporter, inner membrane subunit
Clocel_1592	0.222	1.348	1.382	3.881	3.702	0.012	1.213	1.055	3.476	2.154	0.554	4.471	2.441	3.287	4.224	Increase	-	hypothetical protein Clocel_1592
Clocel_1594	0.497	2.617	2.303	2.918	2.917	0.056	1.493	1.793	3.837	2.472	0.704	3.95	1.807	2.108	2.528	Slightly decrease	-	transcriptional regulator, AsnC family
Clocel_1595	0.157	1.324	1.617	3.99	2.902	0.007	0.825	1.229	6.235	2.058	0.728	5.366	1.827	1.69	1.3	Increase	-	tRNA synthetase class II (D K and N)
Clocel_1597	0.286	1.679	1.201	1.52	1.027	0.075	3.599	3.172	5.431	1.387	0.522	2.813	0.807	0.637	0.436	Decrease	-	ribonucleoside-diphosphate reductase, adenosylcobalamin-dependent
Clocel_1599	0.364	1.913	1.692	3.251	2.879	0.011	1.154	1.454	4.233	1.611	0.657	3.602	2.088	1.945	1.188	Stable	-	NAD+ synthetase
Clocel_1600	0.258	1.475	1.476	3.815	5.207	0.005	0.275	0.55	3.288	0.907	0.487	2.899	1.188	1.775	3.177	Increase	-	protein of unknown function DUF107
Clocel_1601	0.347	1.609	1.49	3.63	4.845	0.274	0.883	0.744	4.189	3.973	0.376	1.641	1.513	2.087	3.08	Slightly decrease	-	band 7 protein
Clocel_1602	0.233	1.798	1.694	6.391	4.739	0.021	0.798	1.147	4.662	1.688	0.158	1.529	0.842	0.737	0.552	Stable	GT4	glycosyl transferase group 1
Clocel_1603	1.045	5.245	2.525	1.919	2.085	0.005	2.657	1.914	2.286	0.714	2.777	9.209	2.44	3.215	2.942	Slightly decrease	-	phosphofructokinase
Clocel_1605	0.532	2.116	1.96	2.748	1.392	0.02	1.348	1.578	3.018	0.38	0.632	1.977	1.065	0.74	0.436	Decrease	-	oligoendopeptidase, pepF/M3 family
Clocel_1606	0.384	2.03	1.692	2.553	1.299	0.016	1.451	1.489	3.056	0.443	0.622	2.626	1.045	0.789	0.528	Decrease	-	diaminopimelate epimerase
Clocel_1609	0.381	1.732	1.422	2.037	2.05	0.005	1.609	2.564	5.474	2.752	1.007	6.411	2.555	3.029	3.433	Increase	-	hypothetical protein Clocel_1609
Clocel_1612	0.405	2.543	2.229	3.944	2.736	0.005	1.139	1.346	3.464	1.106	0.77	4.374	2.084	1.562	1.057	Stable	-	phosphoribosylaminoimidazole-succinocarboxamide synthase
Clocel_1616	0.395	2.018	1.976	3.084	2.056	0.081	0.995	1.222	1.757	0.481	0.57	3.972	1.829	2.059	1.908	Decrease	-	phosphoribosylaminoimidazolecarboxamide formyltransferase/IMP cyclohydrolase
Clocel_1617	0.791	1.766	1.864	2.568	1.631	0.005	1.254	1.43	1.768	0.486	0.646	2.414	2.105	1.746	1.132	Slightly decrease	-	phosphoribosylamine/glycine ligase
Clocel_1619	0.262	1.276	1.324	2.128	1.743	0.005	1.21	1.357	3.003	0.904	0.481	2.868	0.964	0.716	0.831	Stable	-	Nucleoside-diphosphate kinase
Clocel_1621	0.404	1.75	1.783	2.359	1.799	0.005	1.562	2.116	4.231	1.04	0.907	2.209	2.827	2.678	1.706	Stable	-	nicotinate phosphoribosyltransferase
Clocel_1623	0.018	0.132	0.117	0.2	0.193	0.005	0.056	0.071	0.281	0.249	0.051	0.345	0.181	0.256	0.263	Slightly decrease	PL1,PL9	Pectate lyase/Amb allergen
Clocel_1624	0.037	0.307	0.336	0.922	1.107	0.005	0.032	0.043	0.247	0.375	0.041	0.327	0.281	0.492	0.579	Increase	CBM30,GH9	glycoside hydrolase family 9
Clocel_1625	0.533	3.52	2.939	4.442	2.845	0.005	2.105	2.671	6.368	2.066	0.793	1.569	2.836	2.466	1.172	Stable	-	UvrD/REP helicase
Clocel_1626	0.345	1.962	1.887	3.885	2.66	0.005	1.361	1.859	4.447	1.454	0.573	3.552	2.069	1.661	1.057	Stable	-	cell division protein FtsA
Clocel_1628	0.631	3.07	2.552	3.18	3.646	0.091	2.546	2.467	3.871	2.914	0.928	4.972	1.916	2.41	2.226	Slightly decrease	-	pseudouridine synthase, RluA family
Clocel_1648	0.156	1.283	1.308	2.942	1.938	0.005	1.008	1.38	3.2	0.976	0.488	4.294	2.443	1.385	0.792	Stable	-	TfoX domain-containing protein
Clocel_1654	0.274	1.883	1.731	3.284	3.172	0.026	0.771	1.122	4.175	2.132	0.446	3.295	1.681	1.764	1.625	Slightly decrease	-	V-type sodium ATP synthase subunit G
Clocel_1655	0.335	2.264	2.251	3.896	4.203	0.066	0.864	1.045	4.072	3.485	0.603	3.726	2.233	2.826	3.257	Slightly decrease	-	V-type ATPase 116 kDa subunit
Clocel_1656	0.449	2.624	2.018	3.04	2.987	0.208	1.461	1.447	7.744	6.452	0.537	3.152	1.9	2.693	3.591	Slightly decrease	-	H+transporting two-sector ATPase C subunit
Clocel_1657	0.318	1.809	1.861	3.474	3.571	0.05	0.682	1.081	4.438	2.995	0.357	2.262	1.225	1.39	2.343	Slightly decrease	-	H+transporting two-sector ATPase E subunit
Clocel_1658	0.34	1.921	1.887	3.323	3.352	0.005	0.878	1.028	4.034	3.308	0.454	3.725	2.202	2.745	3.054	Increase	-	H+transporting two-sector ATPase C (AC39) subunit
Clocel_1659	0.278	1.838	1.496	3.629	3.508	0.005	0.897	0.993	4.059	2.676	0.36	3.765	1.852	2.337	2.168	Increase	-	Vacuolar H+transporting two-sector ATPase F subunit
Clocel_1660	0.322	2.244	2.094	3.914	3.551	0.061	1.005	1.195	4.731	3.125	0.511	3.397	1.803	2.132	2.517	Slightly decrease	-	H+transporting two-sector ATPase alpha/beta subunit central region
Clocel_1661	0.308	2.228	2.099	3.349	3.235	0.037	0.987	1.228	4.281	3.331	0.368	2.67	1.642	2.005	2.404	Slightly decrease	-	H+transporting two-sector ATPase alpha/beta subunit central region
Clocel_1662	0.253	1.853	1.82	3.298	3.011	0.005	1.234	1.395	6.121	4.444	0.285	2.161	1.116	1.417	1.776	Increase	-	V-type ATPase, D subunit
Clocel_1665	0.213	1.192	1.09	1.508	1.165	0.071	2.447	2.689	6.169	3.986	0.756	3.57	2.008	1.832	1.836	Slightly decrease	-	UvrD/REP helicase
Clocel_1666	0.506	1.541	1.466	1.745	1.008	0.018	1.491	1.824	3.317	0.473	0.523	1.624	1.338	1.253	1.455	Slightly decrease	-	flavodoxin/nitric oxide synthase
Clocel_1668	1.09	3.254	1.72	1.12	0.983	0.005	2.142	1.979	2.443	0.647	0.683	1.095	0.463	0.365	0.329	Decrease	-	arginase
Clocel_1669	0.347	1.521	1.418	1.624	0.823	0.041	2.174	2.108	2.267	0.667	0.94	1.619	1.944	1.761	1.18	Decrease	-	hypothetical protein Clocel_1669
Clocel_1671	0.341	1.915	2.092	3.555	3.001	0.02	1.126	1.18	2.709	2.109	0.531	2.924	1.702	2.125	1.958	Slightly decrease	-	HPr kinase
Clocel_1674	0.665	2.709	1.829	1.909	1.466	0.005	5.397	5.5	9.365	3.056	1.393	4.22	1.819	1.862	1.228	Stable	-	peptidase M18 aminopeptidase I
Clocel_1676	0.345	2.115	2.012	3.437	2.206	0.005	2.444	3.733	8.889	2.667	0.591	4.501	1.594	1.236	0.785	Stable	-	PHP domain protein
Clocel_1678	0.302	2.007	1.668	2.285	1.811	0.005	1.801	2.436	3.343	1.602	0.574	3.67	1.232	1.654	1.721	Stable	-	dihydropteroate synthase
Clocel_1681	0.238	1.763	2.029	4.466	1.848	0.005	0.841	0.415	3.732	0.183	0.393	2.105	0.875	0.708	0.624	Stable	-	hypothetical protein Clocel_1681
Clocel_1684	0.201	1.014	1.141	3.419	2.165	0.027	0.656	0.848	2.686	0.565	0.242	1.951	1.065	0.905	0.594	Slightly decrease	-	pyruvate ferredoxin/flavodoxin oxidoreductase
Clocel_1685	0.162	1.188	1.103	1.781	1.111	0.005	1.701	1.953	4.682	0.364	0.626	3.873	0.965	0.599	0.33	Stable	-	protein of unknown function DUF1292
Clocel_1686	0.433	2.628	2.386	4.361	3.566	0.038	1.488	2.059	5.095	2.078	0.681	5.618	2.429	2.781	2.019	Slightly decrease	-	HAD-superfamily subfamily IB hydrolase, TIGR01490
Clocel_1687	0.28	1.673	1.496	2.819	1.734	0.015	0.74	0.924	2.732	0.668	0.683	4.292	2.076	1.507	0.882	Slightly decrease	-	aminotransferase class IV
Clocel_1688	0.317	1.915	1.818	3.377	2.345	0.018	0.984	1.197	2.876	0.891	0.535	4.275	1.54	1.661	1.259	Slightly decrease	-	protein of unknown function DUF342
Clocel_1689	0.274	1.391	1.31	2.667	2.254	0.022	0.941	1.068	3.049	1.587	0.367	2.053	1.531	1.621	1.47	Slightly decrease	-	CheW protein
Clocel_1692	0.299	1.623	1.486	2.587	1.886	0.015	0.903	1.128	2.932	0.773	0.738	5.771	2.524	2.179	1.191	Slightly decrease	-	MCP methyltransferase, CheR-type
Clocel_1693	0.286	1.606	1.773	3.517	3.829	0.006	0.73	0.977	4.28	2.367	0.507	2.75	2.016	1.954	1.87	Increase	-	CheA signal transduction histidine kinase
Clocel_1694	0.119	1.228	1.787	3.243	2.246	0.005	1.137	1.589	5.89	1.041	0.647	5.578	1.919	1.993	1.286	Increase	-	CheC, inhibitor of MCP methylation
Clocel_1695	0.361	2.278	2.101	3.107	1.723	0.021	1.203	1.342	3.19	0.941	0.621	2.726	1.543	1.459	1.033	Slightly decrease	-	response regulator receiver protein
Clocel_1696	0.358	1.625	1.679	3.045	2.796	0.077	0.87	0.858	2.906	2.29	0.585	1.781	3.04	3.047	3.03	Slightly decrease	-	CheW protein
Clocel_1697	0.311	1.779	1.789	3.337	3.098	0.023	0.932	1.256	3.323	2.346	0.682	4.958	2.805	3.151	2.858	Stable	-	flagellar motor switch protein FliM
Clocel_1698	0.282	1.689	1.76	3.263	2.373	0.01	0.729	0.945	3.409	1.483	0.223	1.693	1.244	1.301	1.424	Stable	-	CheC, inhibitor of MCP methylation / FliN fusion protein
Clocel_1700	0.372	2.368	2.15	3.751	2.321	0.005	0.375	0.542	1.593	0.532	0.626	5.255	1.567	1.928	1.609	Stable	-	FlgN family protein
Clocel_1701	0.11	0.647	0.59	1.288	1.71	0.005	0.208	0.285	0.906	0.788	0.237	1.715	1.042	1.955	2.075	Increase	-	flagellar hook-associated protein FlgK
Clocel_1703	0.213	1.156	1.071	2.074	1.541	0.005	0.821	0.955	3.231	0.485	0.285	2.522	1.283	0.972	0.641	Stable	-	protein of unknown function DUF180
Clocel_1707	0.355	1.768	1.989	3.013	2.573	0.043	1.036	1.24	3.242	1.569	0.429	2.355	2.119	2.204	1.816	Slightly decrease	-	flagellar protein FliS
Clocel_1708	0.05	0.311	0.268	0.617	0.797	0.005	0.184	0.278	0.806	0.455	0.06	0.35	0.37	0.689	0.897	Increase	-	flagellar hook-associated 2 domain-containing protein
Clocel_1710	0.147	0.954	0.817	2.197	5.257	0.005	0.134	0.197	2.599	3.1	0.33	2.027	1.827	4.295	5.342	Increase	-	flagellin domain protein
Clocel_1711	0.083	0.413	0.27	0.559	0.693	0.005	0.211	0.289	1.267	0.789	0.035	0.491	0.438	0.805	0.757	Increase	-	flagellar basal-body rod protein FlgB
Clocel_1714	0.26	1.943	2.019	3.981	4.438	0.031	0.701	1.006	4.71	3.228	0.365	3.181	1.511	1.967	2.891	Stable	-	flagellar M-ring protein FliF
Clocel_1715	0.288	1.472	1.554	2.801	2.712	0.005	0.787	1.016	3.596	2.442	0.378	3.553	2.793	3.316	3.361	Increase	-	flagellar motor switch protein FliG
Clocel_1717	0.248	1.897	1.919	4.321	2.968	0.005	1.325	1.563	5.277	1.648	0.612	5.467	2.145	1.926	1.285	Increase	-	type III secretion apparatus H+-transporting two-sector ATPase
Clocel_1719	0.082	0.341	0.255	0.544	0.561	0.007	0.248	0.309	0.452	0.328	0.121	0.437	0.469	0.763	0.594	Slightly decrease	-	Flagellar hook-length control protein-like, C-terminal domain
Clocel_1720	0.032	0.17	0.139	0.385	0.649	0.005	0.059	0.067	0.339	0.298	0.029	0.246	0.261	0.517	0.485	Slightly decrease	-	flagellar hook capping protein
Clocel_1722	0.082	0.542	0.577	1.438	2.09	0.013	0.308	0.38	2.006	1.846	0.115	0.73	0.554	0.961	1.121	Increase	-	fagellar hook-basal body protein
Clocel_1723	0.128	1.141	1.502	3.564	2.594	0.005	0.157	0.132	3	0.107	0.06	0.792	0.459	0.423	0.16	Stable	-	flagellar FlbD family protein
Clocel_1726	0.402	2.251	2.344	4.542	5.035	0.034	0.88	1.054	5.175	3.258	0.571	3.172	1.74	2.177	3.392	Slightly decrease	-	flagellar basal body-associated protein FliL
Clocel_1727	0.501	2.946	2.618	3.909	3.721	0.005	1.38	1.74	4.376	3.178	1.04	7.403	3.093	3.643	4.044	Increase	-	flagellar biosynthesis domain-containing protein
Clocel_1731	0.408	2.584	2.44	4.302	3.908	0.005	0.75	1.4	5.65	2.2	0.562	3.153	1.938	2.026	2.428	Increase	-	flagellar biosynthesis protein FlhA
Clocel_1732	0.376	2.139	2.025	3.818	2.924	0.005	1.195	1.464	5.208	1.509	0.737	7.116	2.363	1.851	1.096	Stable	-	flagellar biosynthetic protein FlhF
Clocel_1738	0.094	0.473	0.412	0.987	1.766	0.005	0.27	0.336	1.414	1.516	0.204	1.887	1.114	2.525	3.118	Increase	-	fagellar hook-basal body protein
Clocel_1739	0.074	0.527	0.509	1.181	1.602	0.005	0.184	0.159	1.428	1.467	0.144	1.503	1.077	2.644	3.163	Increase	-	fagellar hook-basal body protein
Clocel_1741	0.448	2.673	2.448	3.825	2.658	0.021	1.898	2.193	5.112	1.796	0.909	5.856	2.242	2.007	1.464	Slightly decrease	-	Inorganic diphosphatase
Clocel_1743	0.412	2.304	2.178	3.549	2.139	0.005	2.173	2.48	6.866	1.838	0.585	3.489	1.305	0.889	0.657	Stable	-	Oleoyl-(acyl-carrier-protein) hydrolase
Clocel_1744	0.6	3.268	2.951	3.606	3.592	0.047	1.58	1.743	5.173	3.778	0.804	4.212	2.228	2.881	3.629	Slightly decrease	-	hypothetical protein Clocel_1744
Clocel_1745	0.28	1.749	1.722	2.049	1.253	0.028	2.684	2.94	4.597	1.265	0.366	1.876	0.869	0.822	0.682	Slightly decrease	-	deoxyribose-phosphate aldolase
Clocel_1747	0.55	2.633	2.252	2.929	2.512	0.059	1.571	1.602	2.688	1.215	0.954	3.44	1.458	1.203	1.131	Decrease	-	GTP-binding protein YchF
Clocel_1748	0.399	2.091	2.049	3.154	2.734	0.051	2.392	2.184	3.383	2.054	0.905	3.795	1.8	1.622	1.162	Slightly decrease	-	S-adenosyl-methyltransferase MraW
Clocel_1751	0.639	2.789	2.207	2.438	2.309	0.015	1.339	1.436	2.238	0.915	0.675	3.79	1.333	1.205	0.955	Slightly decrease	-	UDP-N-acetylmuramyl-tripeptide synthetase
Clocel_1752	0.541	2.722	2.266	3.435	2.423	0.027	1.355	2.048	4.259	1.217	0.9	5.192	1.877	1.723	1.492	Slightly decrease	-	UDP-N-acetylmuramoylalanyl-D-glutamyl-2,6-diaminopimelate/D-alanyl-D-alanyl ligase
Clocel_1757	0.192	1.201	1.16	2.212	2.381	0.005	1.524	1.748	6.563	4.806	0.481	3.968	1.661	2.257	2.708	Increase	-	protein of unknown function DUF881
Clocel_1761	0.257	1.501	1.655	2.525	1.851	0.005	0.968	1.667	8.028	1.977	0.569	3.676	1.776	1.881	2.065	Increase	-	protein of unknown function DUF552
Clocel_1763	0.354	2.037	1.797	3.277	2.89	0.005	1.012	1.268	3.369	2.172	0.414	2.259	1.077	1.401	2.027	Increase	-	DivIVA domain
Clocel_1764	0.345	1.804	1.559	2.144	0.937	0.005	1.091	1.538	2.763	0.242	0.39	2.072	0.734	0.44	0.287	Slightly decrease	-	MTA/SAH nucleosidase
Clocel_1767	0.56	2.039	1.634	2.161	1.636	0.005	1.331	1.357	1.816	0.56	0.782	2.885	1.42	1.564	1.379	Slightly decrease	-	Uracil phosphoribosyltransferase
Clocel_1772	0.392	2.277	2.012	2.976	2.996	0.01	1.192	1.501	3.419	2.861	0.656	4.252	1.788	2.201	2.341	Stable	-	DNA topoisomerase I
Clocel_1773	0.491	3.169	2.723	3.319	2.331	0.042	2.049	1.962	4.934	2.034	0.727	4.231	1.59	1.684	1.514	Slightly decrease	-	GTP-sensing pleiotropic transcriptional repressor CodY
Clocel_1774	0.486	2.729	2.348	3.254	2.506	0.058	2.119	2.404	4.943	2.288	0.711	3.141	1.211	1.428	1.468	Slightly decrease	-	ribosomal protein S2
Clocel_1775	0.539	2.59	1.775	2.005	1.372	0.051	2.349	2.431	2.792	0.683	0.646	2.408	1.531	1.544	1.169	Decrease	-	translation elongation factor Ts
Clocel_1776	0.493	2.606	2.015	2.895	2.169	0.042	1.955	2.142	4.099	1.422	0.839	3.762	1.336	1.24	1.039	Decrease	-	uridylate kinase
Clocel_1777	0.44	2.253	1.737	2.41	0.952	0.038	1.392	1.762	2.397	0.077	0.66	2.429	0.922	0.571	0.261	Decrease	-	ribosome recycling factor
Clocel_1778	0.64	3.737	2.789	4.124	2.665	0.005	2.849	2.774	5.189	2.208	0.629	3.396	1.271	1.208	1.125	Stable	-	undecaprenyl diphosphate synthase
Clocel_1780	0.289	1.782	1.674	3.024	2.356	0.029	1.16	1.161	3.19	1.073	0.695	4.717	2.422	2.158	1.711	Slightly decrease	-	1-deoxy-D-xylulose 5-phosphate reductoisomerase
Clocel_1781	0.495	2.886	2.62	3.907	3.827	0.12	1.387	1.578	4.869	4.369	0.75	4.341	2.284	2.773	4.119	Slightly decrease	-	membrane-associated zinc metalloprotease
Clocel_1782	0.295	1.94	1.862	3.49	2.493	0.005	1.286	1.485	4.626	1.218	0.608	3.864	2.259	2.087	1.195	Stable	-	1-hydroxy-2-methyl-2-(E)-butenyl 4-diphosphate synthase
Clocel_1784	0.44	2.325	1.885	2.656	2.05	0.035	1.694	1.838	2.832	0.753	0.584	4.041	1.289	1.106	0.878	Slightly decrease	-	protein of unknown function DUF150
Clocel_1785	0.344	1.758	1.761	2.053	1.253	0.042	1.65	1.924	2.978	0.66	0.607	1.855	1.007	0.859	0.793	Decrease	-	NusA antitermination factor
Clocel_1786	0.517	2.753	2.24	2.924	1.883	0.051	1.417	1.623	2.922	0.81	0.946	4.565	0.935	1.034	1.317	Decrease	-	protein of unknown function DUF448
Clocel_1788	0.723	2.378	2.494	3.193	2.635	0.053	2.09	2.293	4.692	1.622	0.607	1.933	1.714	1.378	1.106	Decrease	-	translation initiation factor IF-2
Clocel_1789	0.634	2.608	1.887	2.131	1.102	0.107	2.585	1.96	2.002	0.427	0.761	2.785	1.578	1.468	1.071	Decrease	-	ribosome-binding factor A
Clocel_1790	0.716	2.953	2.246	2.936	2.521	0.058	2.03	2.343	4.067	1.63	0.803	3.354	1.44	1.7	1.885	Decrease	-	phosphoesterase RecJ domain protein
Clocel_1791	0.281	1.713	1.606	2.583	2.176	0.047	2.495	3.13	4.806	1.866	1.108	5.39	2.068	2.114	1.816	Slightly decrease	-	tRNA pseudouridine synthase B
Clocel_1792	0.635	1.954	1.491	1.899	1.42	0.005	1.763	2.604	4.384	1.416	0.658	2.756	0.818	0.843	0.987	Slightly decrease	-	riboflavin biosynthesis protein RibF
Clocel_1793	0.494	3.13	2.853	3.273	1.61	0.083	2.166	2.234	3.992	0.45	0.744	3.664	1.687	1.564	0.596	Decrease	-	ribosomal protein S15
Clocel_1794	0.484	2.278	1.867	2.523	1.689	0.058	1.929	1.816	2.84	0.862	0.586	2.358	1.155	1.247	1.406	Decrease	-	polyribonucleotide nucleotidyltransferase
Clocel_1797	0.502	3.05	2.83	5.235	3.477	0.024	1.055	1.302	3.126	0.823	0.348	3.401	1.798	1.616	1.159	Slightly decrease	-	aspartate kinase
Clocel_1803	0.013	0.109	0.089	0.351	0.403	0.005	0.031	0.11	2.256	1.514	0.234	1.939	1.276	2.177	2.393	Increase	PL9	protein of unknown function DUF1565
Clocel_1805	0.249	1.655	1.686	3.393	3.015	0.009	0.788	1.002	3.512	1.149	0.464	2.62	1.19	1.245	1.08	Stable	-	Glycine hydroxymethyltransferase
Clocel_1807	0.383	1.866	1.743	2.364	2.192	0.005	1.085	1.574	3.773	2.348	0.454	1.751	2.27	2.65	3.929	Increase	-	ATP-dependent nuclease subunit B
Clocel_1808	0.321	1.806	1.757	2.438	2.442	0.005	1.075	1.323	3.109	2.458	0.459	3.061	1.786	1.84	2.628	Increase	-	recombination helicase AddA
Clocel_1809	0.334	1.823	1.548	2.26	1.959	0.005	0.849	1.605	3.116	1.286	0.558	2.547	1.476	1.613	2.177	Stable	-	metal dependent phosphohydrolase
Clocel_1811	0.148	0.926	0.86	1.447	0.742	0.047	1.491	1.507	2.411	0.459	0.284	1.931	0.831	0.676	0.438	Decrease	-	formate acetyltransferase
Clocel_1812	0.19	1.095	1.058	1.729	1.112	0.063	1.524	1.682	3.029	0.856	0.736	3.261	1.858	1.818	1.299	Decrease	-	pyruvate formate-lyase activating enzyme
Clocel_1814	0.249	1.957	1.773	2.945	2.262	0.005	1.565	1.667	4.68	2.112	0.844	7.174	2.478	2.034	1.203	Stable	-	MgsA AAA+ ATPase-like
Clocel_1815	0.771	2.081	1.858	2.136	2.509	1.281	6.474	1.895	5.316	11.93	0.279	2.117	1.586	2.245	2.33	Decrease	-	large conductance mechanosensitive channel protein
Clocel_1816	0.34	1.855	1.679	2.354	1.269	0.05	1.22	1.556	3.79	0.891	0.369	2.502	0.872	0.664	0.429	Decrease	-	transcription elongation factor GreA
Clocel_1825	0.362	1.592	1.312	1.784	1.182	0.005	1.38	1.63	2.726	0.538	0.733	2.075	2.285	2.117	1.282	Stable	-	transcriptional regulator, BadM/Rrf2 family
Clocel_1826	0.526	2.202	1.658	2.546	1.547	0.005	1.533	1.527	2.518	0.43	0.649	2.663	1.287	1.184	1.052	Slightly decrease	-	cysteine desulfurase NifS
Clocel_1827	0.404	2.274	1.871	2.622	1.261	0.06	1.479	1.743	3.056	0.471	0.633	3.72	1.39	1.18	0.773	Decrease	-	FeS cluster assembly scaffold protein NifU
Clocel_1830	0.45	2.562	2.233	3.597	2.945	0.022	1.372	1.647	4.353	1.706	0.688	3.333	1.767	1.687	1.49	Slightly decrease	-	alanyl-tRNA synthetase
Clocel_1831	0.303	0.888	1.612	3.423	2.347	0.025	1.123	1.399	3.713	1.426	0.852	4.933	2.86	3.107	2.851	Slightly decrease	-	protein of unknown function DUF965
Clocel_1832	0.309	1.883	1.409	2.565	1.542	0.005	2.184	2.714	4.469	1.224	1.221	4.809	1.945	1.866	1.454	Stable	-	Holliday junction resolvase YqgF
Clocel_1833	0.264	1.592	1.626	3.704	2.129	0.005	0.919	1.512	3.488	1.186	1.081	5.739	2.948	2.751	1.744	Stable	-	protein of unknown function DUF1292
Clocel_1834	0.504	2.035	2.36	2.131	2.416	0.005	1.892	1.703	3.324	2.189	0.822	3.017	1.576	2.127	1.975	Stable	-	ferric uptake regulator, Fur family
Clocel_1835	0.41	2.531	2.517	4.1	3.836	0.026	1.286	1.394	4.915	3.641	0.643	3.972	2.125	2.778	3.669	Stable	-	RNA-metabolising metallo-beta-lactamase
Clocel_1836	0.536	3.149	2.869	3.692	2.447	0.062	2.686	3.045	4.727	1.613	0.892	2.855	0.784	0.694	0.74	Decrease	-	GTP-binding protein TypA
Clocel_1837	0.249	1.983	1.915	2.908	2.598	0.005	1.255	1.612	5.281	2.82	0.617	4.638	1.957	2.199	2.419	Increase	-	aminodeoxychorismate lyase
Clocel_1838	0.725	3.291	2.792	3.315	2.737	0.005	1.293	1.481	3.722	1.838	0.731	3.029	1.522	1.788	2.213	Stable	-	O-methyltransferase family 3
Clocel_1839	0.624	2.373	1.742	2.121	1.567	0.012	1.708	1.822	2.709	0.808	0.638	2.709	1.202	1.063	0.882	Slightly decrease	-	peptidase U32
Clocel_1840	0.473	2.483	1.984	2.903	2.15	0.005	1.367	2.347	4.551	0.939	0.99	3.448	0.877	0.989	1.011	Stable	-	uridine kinase
Clocel_1842	0.526	3.17	2.695	4.25	2.615	0.005	1.895	1.939	5.778	1.974	0.645	3.818	1.34	1.024	0.852	Stable	-	twitching motility protein
Clocel_1845	0.573	2.978	2.766	5.278	3.872	0.005	1	1.946	8.359	1.902	0.956	5.176	2.077	1.623	1.162	Stable	-	cell division protein FtsA
Clocel_1846	0.413	2.612	2.767	4.941	2.945	0.005	0.946	1.823	7.054	2.116	0.424	2.362	1.134	1.035	0.98	Increase	-	cell division protein FtsZ
Clocel_1854	0.269	1.083	0.916	2.487	2.738	0.029	0.633	0.483	3.433	4.016	0.674	2.054	1.921	2.444	3.032	Slightly decrease	-	phosphate binding protein
Clocel_1858	0.338	1.69	1.598	4.453	3.248	0.005	0.629	0.731	3.246	0.943	0.503	2.03	2.377	2.102	2.002	Stable	-	phosphate uptake regulator, PhoU
Clocel_1861	0.681	2.786	2.285	4.159	2.992	0.083	2.372	3.129	5.763	1.462	1.185	5.439	2.42	2.034	1.413	Decrease	-	protein of unknown function DUF512
Clocel_1862	0.686	3.468	2.588	3.031	2.371	0.042	1.8	2.013	3.558	1.438	0.876	4.406	1.771	1.725	1.392	Decrease	-	ribosome-associated GTPase EngA
Clocel_1865	0.481	2.067	1.511	2.128	1.361	0.005	1.112	1.411	2.477	0.398	0.625	3.362	1.655	1.433	0.921	Slightly decrease	-	Asparaginase/glutaminase
Clocel_1867	0.409	1.895	1.682	2.111	1.164	0.041	1.892	1.901	2.065	0.491	0.701	2.704	1.21	1.149	0.775	Decrease	-	YicC-like domain-containing protein
Clocel_1868	0.426	2.428	2.335	3.222	2.457	0.057	1.745	2.097	5.303	1.689	0.42	2.456	1.121	1.378	1.849	Slightly decrease	-	protein of unknown function DUF370
Clocel_1869	0.405	2.067	1.898	2.992	2.337	0.024	1.191	1.577	2.784	1.185	0.276	1.708	0.64	0.688	0.511	Slightly decrease	-	guanylate kinase
Clocel_1870	0.482	2.785	2.342	2.792	1.903	0.061	1.723	2.005	2.997	1.691	0.903	4.355	1.847	1.758	1.709	Decrease	-	DNA-directed RNA polymerase, omega subunit
Clocel_1871	0.485	2.605	2.291	3.604	2.54	0.005	1.226	1.247	3.862	1.347	1.006	6.038	2.241	1.857	1.426	Stable	-	phosphopantothenoylcysteine decarboxylase/phosphopantothenate/cysteine ligase
Clocel_1874	0.299	1.765	1.632	2.924	2.428	0.005	0.974	1.448	4.177	1.362	0.44	3.26	1.395	1.255	0.986	Stable	-	methionyl-tRNA formyltransferase
Clocel_1875	0.495	2.864	2.606	3.761	2.538	0.005	2.061	2.501	6.045	1.607	0.755	4.401	1.959	1.823	1.32	Stable	-	sun protein
Clocel_1876	0.369	2.029	1.646	2.476	2.19	0.005	3.021	3.214	5.228	2.641	0.666	1.212	1.624	1.845	2.117	Increase	-	radical SAM enzyme, Cfr family
Clocel_1877	0.271	1.549	1.405	2.258	1.68	0.005	1.691	2.434	4.803	1.054	0.57	3.97	1.61	1.302	0.87	Stable	-	protein serine/threonine phosphatase
Clocel_1878	0.322	2.145	1.972	2.73	2.046	0.008	1.617	1.616	4.376	1.791	0.473	3.249	1.283	1.055	1.152	Stable	-	serine/threonine protein kinase with PASTA sensor(s)
Clocel_1880	0.25	1.402	1.111	1.442	0.998	0.017	1.433	1.624	2.663	0.343	0.551	3.216	1.323	1.089	0.447	Slightly decrease	-	ribulose-phosphate 3-epimerase
Clocel_1882	0.694	4.246	3.747	4.572	2.427	0.005	1.601	2.948	7.424	1.357	0.779	3.864	1.688	2.217	1.927	Stable	-	ribosomal protein L28
Clocel_1883	0.391	1.844	1.487	2.759	2.856	0.04	1.095	1.283	3.118	1.8	0.82	4.658	2.561	3.015	2.851	Slightly decrease	-	protein of unknown function DUF322
Clocel_1884	0.394	2.271	1.929	3.111	2.482	0.036	1.866	1.702	3.152	1.353	0.689	3.872	1.735	1.746	1.379	Slightly decrease	-	DAK2 domain fusion protein YloV
Clocel_1886	0.519	1.921	1.794	2.598	2.005	0.059	2.199	2.528	6.033	1.739	0.831	4.505	1.672	1.35	0.896	Decrease	-	methyltransferase
Clocel_1888	0.279	0.928	1.192	1.936	2.004	0.005	0.667	1.636	4.091	1.545	0.731	4.069	1.224	1.438	2.321	Stable	-	H+-ATPase subunit H
Clocel_1891	0.363	1.611	1.445	2.713	2.237	0.009	0.692	0.843	1.327	1.043	0.201	0.762	0.567	0.632	0.789	Slightly decrease	-	phosphate acetyltransferase
Clocel_1892	0.307	1.859	1.686	3.201	1.9	0.007	1.001	1.208	3.302	0.96	0.387	2.502	1.019	0.749	0.59	Stable	-	acetate kinase
Clocel_1893	0.49	2.082	1.568	2.235	1.236	0.087	1.984	2.525	3.75	0.804	0.752	3.589	1.673	1.365	0.945	Decrease	-	protein of unknown function DUF177
Clocel_1894	0.74	2.894	3.741	3.471	1.272	0.005	2.944	2.067	3.899	0.618	0.786	1.494	0.861	0.799	0.642	Slightly decrease	-	ribosomal protein L32
Clocel_1895	0.466	2.464	2.296	4.096	3.65	0.09	1.843	2.115	3.976	2.395	1.002	5.026	2.258	2.499	2.136	Slightly decrease	-	fatty acid/phospholipid synthesis protein PlsX
Clocel_1897	0.704	2.932	2.69	4.024	3.33	0.041	1.71	1.914	3.375	1.832	0.568	4.046	1.504	1.677	1.519	Slightly decrease	-	ribonuclease III
Clocel_1898	0.442	2.226	1.794	2.846	2.721	0.051	2.116	2.145	3.373	1.344	0.927	4.043	2.141	2.01	1.505	Slightly decrease	-	Radical SAM domain protein
Clocel_1899	0.464	2.775	2.205	2.892	2.091	0.052	1.733	2.404	3.867	1.11	1.124	5.994	2.905	2.735	2.011	Slightly decrease	-	chromosome segregation protein SMC
Clocel_1900	0.471	2.532	2.08	3.053	2.309	0.031	1.456	2.235	4.333	1.672	1.065	6.096	2.631	2.832	2.326	Slightly decrease	-	signal recognition particle-docking protein FtsY
Clocel_1902	0.561	3.108	2.854	4.628	3.583	0.047	1.762	2.053	5.664	3.236	0.649	3.306	1.83	2.03	2.27	Slightly decrease	-	signal recognition particle protein
Clocel_1903	0.871	3.957	3.112	3.416	1.636	0.005	2.455	2.152	4.027	0.583	0.635	1.821	0.797	0.801	0.516	Slightly decrease	-	ribosomal protein S16
Clocel_1904	0.783	2.759	2.538	3.345	1.906	0.005	1.877	1.785	1.926	0.642	1.883	6.064	2.524	2.653	1.893	Slightly decrease	-	hypothetical protein Clocel_1904
Clocel_1907	0.616	3.366	3.011	4.299	3.807	0.07	1.757	2.085	4.383	2.478	0.892	4.878	2.153	2.792	2.515	Slightly decrease	-	ribosomal protein L19
Clocel_1908	0.816	3.222	3.022	4.151	3.079	0.051	1.794	1.745	2.894	1.438	0.912	4.126	1.939	1.598	1.438	Decrease	-	ribosome biogenesis GTP-binding protein YlqF
Clocel_1910	0.587	2.218	2.679	3.493	3.591	0.005	1.407	1.791	4.946	2.57	0.85	5.194	2.603	2.476	2.058	Stable	-	Fibronectin-binding A domain protein
Clocel_1911	0.503	1.701	2.107	2.76	2.673	0.049	1.157	2.043	5.089	2.729	0.693	3.239	3.114	3.934	4.695	Slightly decrease	-	hypothetical protein Clocel_1911
Clocel_1920	0.569	2.624	2.144	2.584	0.909	0.024	1.724	2.002	2.41	0.152	0.914	2.406	0.918	0.651	0.445	Decrease	-	peptidase M24
Clocel_1921	0.407	2.038	1.731	2.262	1.167	0.005	1.693	2.034	3.054	0.712	0.842	2.521	1.117	0.886	0.746	Slightly decrease	-	translation elongation factor P
Clocel_1931	0.481	2.128	1.601	2.462	2.302	0.049	1.732	1.605	3.905	2.702	0.529	2.83	1.969	2.605	2.925	Slightly decrease	-	protein of unknown function DUF322
Clocel_1932	0.764	2.457	1.929	2.305	1.641	0.103	2.082	1.902	3.119	1.067	0.517	2.144	1.993	1.582	0.903	Decrease	-	NusB antitermination factor
Clocel_1933	0.395	1.613	1.392	2.077	1.119	0.009	1.487	1.697	3.058	0.351	0.688	1.484	1.43	1.014	1.041	Slightly decrease	-	Methylenetetrahydrofolate dehydrogenase (NADP(+))
Clocel_1936	0.587	3.243	2.396	3.998	3.442	0.083	2.545	2.465	3.252	1.821	0.442	2.457	1.214	1.153	0.675	Decrease	-	Polyprenyl synthetase
Clocel_1937	0.408	2.543	2.057	2.833	2.527	0.005	1.398	1.427	3.146	1.544	0.662	3.757	1.969	1.834	1.611	Stable	-	deoxyxylulose-5-phosphate synthase
Clocel_1938	0.532	2.417	2.151	3.367	2.814	0.073	2.066	1.85	3.145	1.408	0.453	4.764	1.276	1.142	0.799	Decrease	-	hemolysin A
Clocel_1940	0.44	2.585	2.217	3.233	2.642	0.061	1.595	1.708	4.826	3.504	0.848	5.276	2.46	3.351	3.961	Slightly decrease	-	arginine repressor, ArgR
Clocel_1941	0.608	2.677	2.264	3.183	2.492	0.043	1.608	1.971	4.435	1.393	0.902	4.183	2.02	1.559	1.188	Decrease	-	DNA repair protein RecN
Clocel_1943	0.332	2.344	2.155	6.238	6.986	0.01	0.574	0.817	2.283	1.173	0.287	2.725	1.288	1.445	1.389	Increase	-	sporulation transcriptional activator Spo0A
Clocel_1945	0.362	2.545	2.219	3.332	2.47	0.043	2.379	2.762	6.51	1.769	0.577	3.86	1.427	1.125	0.765	Slightly decrease	-	protein of unknown function DUF43
Clocel_1948	0.307	2.353	2.424	4.997	3.586	0.005	1.171	1.581	4.634	1.307	0.678	5.108	1.823	1.534	1.259	Stable	-	aminotransferase class I and II
Clocel_1949	0.456	2.383	2.019	3.393	3.576	0.005	1.276	1.214	3.376	1.793	0.682	3.638	2.312	3.016	2.838	Increase	-	iron-containing alcohol dehydrogenase
Clocel_1951	0.336	2.419	1.954	6.495	3.586	0.005	0.724	0.952	3.257	0.981	0.361	1.628	1.603	1.187	0.877	Stable	GH57	Domain of unknown function DUF1957
Clocel_1952	0.443	2.289	1.841	2.527	1.255	0.005	1.906	2.17	3.226	0.792	0.357	2.358	0.98	0.605	0.519	Stable	-	peptidase M16 domain protein
Clocel_1956	0.512	2.903	2.724	3.824	3.067	0.028	1.624	1.925	4.097	1.67	0.777	5.38	2.275	2.339	2.149	Slightly decrease	-	CoA-substrate-specific enzyme activase
Clocel_1957	0.444	2.453	2.171	2.95	1.364	0.026	1.251	1.499	2.313	0.405	0.525	3.121	1.079	1.015	0.702	Decrease	-	valyl-tRNA synthetase
Clocel_1958	0.401	2.262	1.901	3.046	2.517	0.06	2.139	2.374	4.166	1.547	0.642	4.191	1.641	1.979	1.574	Slightly decrease	-	FolC bifunctional protein
Clocel_1973	0.735	2.963	2.131	1.974	1.118	0.005	2.953	2.776	2.741	1.129	1.251	1.555	0.531	0.464	0.656	Slightly decrease	-	hypothetical protein Clocel_1973
Clocel_1975	0.384	2.302	1.892	3.055	2.678	0.005	1.456	1.808	4.369	1.689	0.856	3.601	2.202	1.937	1.435	Stable	-	hypothetical protein Clocel_1975
Clocel_1977	0.079	0.397	0.337	0.547	0.459	0.013	1.932	2.364	5.179	2.541	0.875	13.008	5.05	4.166	3.255	Stable	-	single-strand binding protein/Primosomal replication protein n
Clocel_1978	0.231	1.924	1.783	3.207	1.462	0.005	1.175	1.711	3.865	0.896	0.646	2.282	1.308	1.22	0.859	Stable	-	2,3,4,5-tetrahydropyridine-2,6-dicarboxylate N-acetyltransferase
Clocel_1979	0.28	1.359	1.245	2.573	2.498	0.036	1.421	1.443	4.859	1.957	0.57	3.263	2.669	2.742	2.142	Slightly decrease	-	aminotransferase class I and II
Clocel_1980	0.235	1.566	1.652	2.585	1.976	0.026	1.341	1.552	3.192	1.386	0.475	2.25	1.207	1.745	3.072	Slightly decrease	-	dihydrodipicolinate reductase
Clocel_1981	0.22	1.514	1.456	2.012	0.824	0.026	1.066	1.255	2.78	0.207	0.557	2.96	1.441	0.983	0.466	Decrease	-	dihydrodipicolinate synthase
Clocel_1982	0.296	1.734	1.689	2.695	1.851	0.035	0.95	1.13	2.212	0.735	0.505	2.488	1.499	1.479	1.52	Slightly decrease	-	aspartate-semialdehyde dehydrogenase
Clocel_1984	0.22	1.456	1.582	2.78	2.579	0.005	1.851	2.262	4.816	1.766	0.763	5.741	1.369	1.633	1.558	Increase	-	Methyltransferase type 11
Clocel_1985	0.431	2.076	2.496	2.996	1.674	0.008	1.363	1.792	3.396	0.975	0.969	6.291	1.828	1.588	1.328	Stable	-	Hsp33 protein
Clocel_1990	0.163	0.498	0.473	2.688	3.78	0.262	0.611	0.57	6.437	3.639	0.417	1.307	1.465	1.68	1.197	Decrease	-	iron-containing alcohol dehydrogenase
Clocel_1998	0.239	3.545	3.847	6.142	6.289	0.005	0.634	1.854	8.293	3.854	0.226	5.046	1.977	2.693	3.317	Increase	-	hypothetical protein Clocel_1998
Clocel_2005	0.373	2.037	1.877	3.039	2.571	0.023	1.313	1.513	3.392	1.718	0.604	3.244	1.593	1.891	1.843	Slightly decrease	-	threonyl-tRNA synthetase
Clocel_2006	0.54	2.953	2.301	2.609	2	0.139	1.853	2.051	3.153	1.692	0.858	4.001	1.448	1.835	2.407	Decrease	-	translation initiation factor IF-3
Clocel_2007	0.534	2.972	3.68	5.485	3.303	0.005	1.794	2.448	4.647	1.815	0.677	4.458	1.849	2.406	3.563	Increase	-	ribosomal protein L35
Clocel_2008	0.542	4.462	3.972	4.474	2.356	0.021	2.092	2.983	6.189	1.054	0.368	2.288	1.203	1.485	1.508	Stable	-	ribosomal protein L20
Clocel_2011	1.067	3.645	2.777	3.541	2.584	0.098	2.325	2.471	3.603	1.582	1.051	4.155	1.935	2.083	1.985	Decrease	-	tRNA/rRNA methyltransferase (SpoU)
Clocel_2012	0.144	1.346	1.58	3.772	2.519	0.005	1.13	1.514	5.982	1.403	0.609	5.227	1.733	1.455	1.263	Increase	-	glutamyl-tRNA(Gln) amidotransferase, B subunit
Clocel_2013	0.168	1.355	1.787	4.116	3.093	0.015	1.299	1.55	6.319	2.254	0.593	4.944	2.365	2.1	1.753	Increase	-	glutamyl-tRNA(Gln) amidotransferase, A subunit
Clocel_2014	0.132	1.534	1.981	3.906	2.323	0.005	1.523	2.664	9.252	2.458	0.692	7.034	2.47	2.221	1.843	Increase	-	glutamyl-tRNA(Gln) amidotransferase, C subunit
Clocel_2015	0.189	1.591	1.927	4.679	3.385	0.014	1.294	1.928	8.776	2.707	0.719	5.556	2.402	1.989	1.429	Increase	-	aspartyl-tRNA synthetase
Clocel_2017	0.152	1.041	1.087	2.636	1.074	0.005	0.914	0.946	2.006	0.455	0.65	4.281	1.662	1.123	1.166	Stable	-	uncharacterized conserved protein UCP033563
Clocel_2018	0.218	1.17	1.28	3.338	2.246	0.035	0.868	0.971	2.37	0.861	0.552	3.114	1.61	1.805	2.086	Slightly decrease	-	D-isomer specific 2-hydroxyacid dehydrogenase NAD-binding
Clocel_2020	0.201	1.474	1.541	2.72	1.691	0.011	0.919	1.35	2.62	0.304	0.386	4.643	1.094	1.074	0.945	Stable	GH51	alpha-L-arabinofuranosidase domain protein
Clocel_2022	0.279	2.33	2.331	3.357	1.777	0.005	1.482	1.925	3.286	0.467	0.504	3.748	1.268	0.99	0.529	Stable	GH42	Beta-galactosidase
Clocel_2023	0.369	3.198	2.805	3.863	2.908	0.019	1.352	1.581	6.053	4.411	0.281	2.644	1.095	1.39	2.915	Increase	-	hypothetical protein Clocel_2023
Clocel_2025	0.491	2.602	2.155	3.64	2.452	0.035	2.124	1.906	5.733	2.469	0.722	3.755	2.013	1.553	1.343	Slightly decrease	-	protein of unknown function DUF710
Clocel_2029	0.253	1.871	2.072	3.432	2.333	0.017	1.237	1.297	3.773	1.342	0.484	2.834	1.497	1.369	1.242	Stable	-	phosphoserine aminotransferase
Clocel_2031	0.321	1.659	1.446	2.099	1.395	0.057	2.029	2.328	3.1	1.076	0.899	4.055	1.473	1.524	1.259	Decrease	-	RNA modification enzyme, MiaB family
Clocel_2032	0.374	2.014	1.723	2.518	2.189	0.067	1.82	1.959	3.659	1.836	0.832	4.006	1.762	1.903	1.728	Slightly decrease	-	DNA mismatch repair protein MutS
Clocel_2033	0.517	3.195	2.849	4.485	3.265	0.005	1.464	1.822	4.421	1.245	0.72	4.826	1.647	1.383	1.05	Stable	-	DNA mismatch repair protein MutL
Clocel_2034	0.482	2.834	2.357	4.315	3.075	0.104	1.801	2.095	4.664	1.493	0.637	5.021	2.188	1.785	1.396	Slightly decrease	-	tRNA delta(2)-isopentenylpyrophosphate transferase
Clocel_2035	0.297	1.646	1.105	1.963	2.674	0.005	1.077	1.397	2.731	2.782	1.075	5.83	2.73	3.867	2.947	Increase	-	RNA chaperone Hfq
Clocel_2036	0.685	2.613	1.917	2.001	1.495	0.005	2.925	2.95	3.704	1.058	0.733	1.758	1.283	1.418	1.029	Stable	-	Aluminium resistance family protein
Clocel_2037	0.399	2.46	2.307	2.996	2.399	0.041	2.545	2.606	5.167	2.2	0.745	3.58	1.207	1.249	1.271	Slightly decrease	-	transcriptional repressor, LexA family
Clocel_2038	0.319	2.297	2.107	3.588	2.338	0.005	1.073	1.479	4.431	1.326	0.449	3.137	0.906	0.756	0.657	Stable	-	NUDIX hydrolase
Clocel_2041	0.438	2.498	2.192	2.7	1.162	0.021	1.255	1.243	2.313	0.344	0.486	2.817	1.036	0.755	0.367	Decrease	-	purine nucleoside phosphorylase I, inosine and guanosine-specific
Clocel_2042	0.531	2.629	1.868	2.429	1.687	0.005	1.541	1.62	2.927	0.913	0.792	2.421	1.064	1.168	1.548	Slightly decrease	-	pyrimidine-nucleoside phosphorylase
Clocel_2045	0.352	1.718	1.589	2.287	2.003	0.005	1.176	1.382	6.735	2.588	0.553	2.603	1.837	1.959	1.801	Increase	-	chromosome segregation and condensation protein, ScpB
Clocel_2050	0.023	0.228	0.259	0.34	0.231	0.005	0.055	0.074	0.186	0.102	0.015	0.097	0.057	0.074	0.097	Slightly decrease	-	hypothetical protein Clocel_2050
Clocel_2058	0.272	1.406	1.197	1.774	0.532	0.03	1.158	1.544	2.579	0.338	0.297	1.788	0.706	0.436	0.318	Decrease	-	Phosphotransferase system, phosphocarrier protein HPr
Clocel_2059	0.464	2.668	2.305	3.433	2.587	0.005	1.509	1.815	3.042	1.242	0.689	4.252	1.889	1.537	1.111	Stable	-	aminotransferase class I and II
Clocel_2060	0.269	2.169	1.997	2.869	1.404	0.005	1.1	1.667	5.055	0.552	0.652	3.826	1.455	1.127	0.66	Stable	-	Stage V sporulation protein S
Clocel_2061	0.419	2.523	2.367	3.557	3.309	0.042	1.7	1.81	4.34	1.842	0.631	4.146	2.082	2.537	3.097	Slightly decrease	-	metal dependent phosphohydrolase
Clocel_2062	0.348	2.605	2.446	4.066	2.391	0.034	1.277	1.573	4.785	1.412	0.512	4.566	1.815	1.352	0.997	Slightly decrease	-	recA protein
Clocel_2064	0.554	2.304	1.86	2.576	1.972	0.041	2.001	2.232	4.216	1.21	0.868	3.889	1.536	1.427	1.138	Decrease	-	MiaB-like tRNA modifying enzyme YliG
Clocel_2065	0.483	2.65	2.118	3.282	3.009	0.005	1.379	1.649	4.525	1.475	0.841	5.156	2.405	2.352	1.704	Stable	-	cell divisionFtsK/SpoIIIE
Clocel_2066	0.441	2.397	2.04	2.598	2.464	0.033	1.348	1.473	3.178	2.631	0.005	0.407	2.034	2.695	3.746	Increase	-	protein of unknown function DUF156
Clocel_2067	0.46	2.204	1.847	2.67	2.228	0.033	1.9	1.853	3.642	1.493	0.714	2.466	1.407	1.499	1.287	Slightly decrease	-	histidyl-tRNA synthetase
Clocel_2068	0.482	2.206	1.646	2.337	2.101	0.005	2.416	2.472	4.379	1.565	0.819	3.331	1.648	1.825	1.914	Stable	-	Coproporphyrinogen dehydrogenase
Clocel_2069	0.338	2.069	1.953	3.413	2.585	0.007	1.309	2.109	6.885	1.849	0.522	5.534	1.828	1.634	1.077	Stable	-	Hydroxyacylglutathione hydrolase
Clocel_2071	0.413	2.475	2.266	3.983	3.159	0.02	1.686	2.004	7.193	2.843	0.629	4.157	2.119	2.049	1.677	Stable	-	(p)ppGpp synthetase I, SpoT/RelA
Clocel_2072	0.433	2.091	1.714	2.457	2.348	0.016	1.556	2.165	5.378	1.992	0.786	3.388	1.972	1.888	1.583	Slightly decrease	-	adenine phosphoribosyltransferase
Clocel_2074	0.486	3.406	3.31	4.949	4.669	0.061	1.702	2.028	6.085	4.827	0.644	4.476	1.982	2.573	4.224	Slightly decrease	-	protein-export membrane protein SecF
Clocel_2075	0.433	3.219	3.143	5.033	4.352	0.067	1.53	1.828	5.232	4.224	0.539	3.51	1.393	1.813	3.247	Slightly decrease	-	protein-export membrane protein SecD
Clocel_2076	0.794	3.253	2.751	3.254	2.456	0.005	1.806	1.613	3.052	1.099	0.781	3.297	1.458	1.634	1.617	Stable	-	Radical SAM domain protein
Clocel_2079	0.542	3.191	2.655	3.635	3.375	0.113	1.922	2.061	5.359	2.462	0.703	3.8	1.982	2.479	3.226	Slightly decrease	-	preprotein translocase, YajC subunit
Clocel_2080	0.24	1.382	1.089	1.529	0.973	0.005	1.036	1.046	2.026	0.384	1.177	5.411	2.045	2.195	1.312	Slightly decrease	-	queuine tRNA-ribosyltransferase
Clocel_2081	0.744	3.558	2.702	3.844	2.816	0.079	1.598	1.5	2.339	0.906	1.182	5.787	2.008	1.775	1.198	Decrease	-	S-adenosylmethionine/tRNA-ribosyltransferase-isomerase
Clocel_2082	0.473	2.689	2.392	3.881	2.467	0.009	0.614	0.79	2.091	0.622	0.922	6.049	2.157	1.676	1.172	Slightly decrease	-	Holliday junction DNA helicase RuvB
Clocel_2083	0.61	2.75	2.105	2.896	2.199	0.08	2.057	2.222	4	1.871	1.255	7.806	3.326	4.012	4.721	Slightly decrease	-	Holliday junction DNA helicase RuvA
Clocel_2086	0.63	3.681	2.697	3.299	2.639	0.005	2.655	3.332	4.846	2.292	1.005	5.564	1.839	1.707	1.338	Stable	-	hypothetical protein Clocel_2086
Clocel_2087	0.227	1.367	1.25	2.2	0.894	0.005	1.131	0.998	1.928	0.097	0.804	5.204	2.336	1.859	0.92	Stable	-	protein of unknown function DUF711
Clocel_2088	0.505	2.432	1.745	2.333	1.368	0.005	1.094	1.143	2.189	0.298	1.099	6.984	2.743	2.461	1.877	Slightly decrease	-	ACT domain-containing protein
Clocel_2098	0.395	2.17	2.042	3.423	3.389	0.07	1.186	1.472	5.532	3.712	0.616	3.947	2.09	2.593	3.499	Slightly decrease	GT51	Peptidoglycan glycosyltransferase
Clocel_2100	0.62	2.667	1.952	2.185	1.442	0.108	2.364	2.67	2.727	0.784	1.425	2.87	1.475	1.531	1.541	Decrease	-	hypoxanthine phosphoribosyltransferase
Clocel_2101	0.415	2.323	1.983	2.813	2.631	0.029	1.754	2.11	4.363	2.008	0.76	4.464	2.042	2.215	1.839	Slightly decrease	-	GTP-binding proten HflX
Clocel_2109	0.422	1.789	1.219	1.679	1.573	0.076	2.592	1.847	2.866	1.42	1.223	2.922	1.037	2.055	2.327	Decrease	-	spermidine synthase
Clocel_2115	0.469	1.962	1.56	1.841	0.846	0.028	1.65	1.662	2.518	0.404	0.496	1.202	0.779	0.521	0.294	Decrease	-	dTDP-4-dehydrorhamnose reductase
Clocel_2116	0.457	2.923	2.437	4.166	3.485	0.005	1.066	1.638	3.956	1.237	0.896	4.691	2.069	1.771	1.277	Stable	GT26	glycosyl transferase, WecB/TagA/CpsF family
Clocel_2117	0.469	2.74	2.465	3.116	3.302	0.118	1.794	2.046	4.932	3.567	2.478	7.83	3.438	4.304	5.438	Decrease	-	O-antigen polymerase
Clocel_2118	0.481	1.921	1.946	3.343	4.014	0.011	1.484	1.68	4.564	2.006	0.715	3.36	3.218	3.722	3.713	Stable	-	UTP-glucose-1-phosphate uridylyltransferase
Clocel_2119	0.545	2.233	2.39	4.739	3.238	0.042	1.858	1.999	4.165	1.578	0.915	7.572	1.84	1.551	1.174	Slightly decrease	-	TPR repeat-containing protein
Clocel_2120	0.374	1.545	1.297	2.59	1.884	0.034	1.451	1.467	2.849	1.02	0.568	3.138	1.902	1.459	1.085	Slightly decrease	-	phosphoglucomutase/phosphomannomutase alpha/beta/alpha domain I
Clocel_2121	0.385	2.117	1.853	3.035	2.551	0.024	1.478	2.158	3.397	1.218	0.893	4.155	2.556	2.639	2.099	Slightly decrease	-	Orn/Lys/Arg decarboxylase major region
Clocel_2122	0.38	1.77	1.563	2.174	1.099	0.047	1.467	1.721	2.657	0.34	0.613	2.789	1.246	0.936	0.576	Decrease	-	Peptidase M16C associated domain protein
Clocel_2124	0.513	2.507	1.887	2.537	1.619	0.005	1.604	1.628	2.821	0.957	0.905	2.879	2.281	1.654	1.268	Stable	-	protein of unknown function DUF523
Clocel_2125	0.514	2.507	2.208	3.361	2.541	0.005	2.034	1.945	5.067	1.693	0.894	4.178	2.609	2.315	1.741	Stable	-	MutS2 family protein
Clocel_2126	0.429	2.492	2.239	3.161	2.599	0.025	1.933	2.268	4.837	1.759	1.047	5.597	2.209	2.184	1.771	Slightly decrease	-	peptidase U32
Clocel_2129	0.065	0.355	0.311	0.527	0.297	0.005	0.371	0.211	0.323	0.154	0.157	0.882	0.476	0.345	0.247	Slightly decrease	-	flavodoxin
Clocel_2137	0.443	2.655	2.903	3.373	1.672	0.005	55.538	45.077	58	13.077	1.612	2.428	0.686	0.84	1.482	Increase	-	S-adenosylmethionine decarboxylase proenzyme
Clocel_2138	0.575	2.934	2.16	2.951	2.57	0.037	2.787	3.156	3.546	2.059	1.638	6.782	2.03	2.293	2.342	Slightly decrease	-	hydroxymethylbutenyl pyrophosphate reductase
Clocel_2140	0.624	2.817	2.161	3.743	2.445	0.135	2.36	2.393	3.995	1.458	1.476	8.581	3.12	3.262	2.468	Decrease	-	HI0933 family protein
Clocel_2141	0.4	2.487	2.57	3.499	3.535	0.005	2.401	2.725	6.784	6.963	0.9	3.867	2.617	3.258	4.582	Increase	-	transcriptional regulator, RpiR family
Clocel_2143	0.235	1.762	1.828	3.647	3.144	0.005	1.882	2.281	6.19	2.898	1.37	7.763	3.042	2.758	1.944	Increase	-	pseudouridine synthase
Clocel_2144	0.307	2.051	2.212	6.327	3.649	0.005	1.049	1.25	2.84	0.979	0.08	2.527	0.698	0.604	0.369	Increase	-	hypothetical protein Clocel_2144
Clocel_2145	0.351	2.185	1.909	2.872	2.852	0.063	1.559	2.191	5.515	4.646	0.936	3.535	2.265	3.347	3.595	Slightly decrease	-	flavin reductase domain protein FMN-binding
Clocel_2146	0.434	2.106	1.684	2.21	1.224	0.102	1.096	0.963	2.337	0.476	0.935	3.045	2.667	2.173	1.932	Decrease	-	ornithine carbamoyltransferase
Clocel_2147	0.406	2.159	1.916	2.703	2.558	0.038	1.258	1.482	2.036	0.903	0.584	3.201	1.804	2.203	2.323	Slightly decrease	-	acetylglutamate kinase
Clocel_2149	0.519	1.947	1.737	2.563	2.164	0.005	1.239	1.141	3.592	0.254	0.939	2.833	1.469	1.574	1.279	Slightly decrease	-	homoserine O-succinyltransferase
Clocel_2153	0.251	2.204	2.126	2.878	2.378	0.005	5.375	8.062	54.375	30.437	0.733	3.088	1.701	2.174	2.749	Increase	-	Zn-finger containing protein
Clocel_2154	0.201	1.442	1.464	2.901	2.015	0.009	0.852	0.823	1.912	0.248	0.432	2.474	1.589	1.396	0.791	Stable	-	2-isopropylmalate synthase
Clocel_2156	0.454	2.375	2.009	3.082	2.993	0.036	1.79	1.989	3.167	1.964	0.702	3.301	1.913	2.569	2.429	Slightly decrease	-	phenylalanyl-tRNA synthetase, beta subunit
Clocel_2157	0.289	1.781	1.718	2.82	2.107	0.06	1.405	1.664	3.058	1.426	0.865	4.945	1.628	1.972	2.247	Slightly decrease	-	phenylalanyl-tRNA synthetase, alpha subunit
Clocel_2158	0.103	0.709	0.562	1.05	0.961	0.005	0.275	0.412	0.99	0.206	0.248	4.312	1.77	1.301	0.702	Stable	-	anthranilate synthase
Clocel_2159	0.114	0.602	0.547	1.125	1.21	0.015	0.385	0.55	1.21	0.337	0.333	4.381	2.46	2.192	1.45	Slightly decrease	-	tryptophan synthase, alpha subunit
Clocel_2160	0.103	0.733	0.68	1.525	1.667	0.005	0.435	0.568	1.977	0.655	0.327	6.766	3.307	3.402	2.704	Increase	-	tryptophan synthase, beta subunit
Clocel_2162	0.087	0.564	0.644	1.312	1.007	0.005	0.52	0.554	0.887	0.349	0.473	7.454	3.319	2.208	1.534	Stable	-	Indole-3-glycerol-phosphate synthase
Clocel_2163	0.124	1.571	1.754	3.979	2.589	0.005	0.429	0.629	2.186	0.186	0.71	13.338	4.38	3.168	2.066	Stable	-	anthranilate phosphoribosyltransferase
Clocel_2164	0.36	1.755	1.488	1.591	0.965	0.005	2.096	2.122	2.766	0.47	0.903	3.104	1.033	0.858	0.733	Slightly decrease	-	quinolinate synthetase complex, A subunit
Clocel_2166	0.632	2.596	1.729	1.97	1.013	0.005	1.035	0.935	1.288	0.19	0.776	1.298	0.42	0.369	0.255	Decrease	-	nicotinate-nucleotide pyrophosphorylase
Clocel_2168	0.547	2.172	1.565	2.13	1.364	0.005	1.969	1.642	2.674	0.912	0.511	2.976	1.359	1.128	0.928	Stable	-	uncharacterized protein family UPF0029, Impact, N-terminal
Clocel_2171	0.397	1.938	1.855	2.489	0.906	0.005	0.829	1.315	3.243	0.153	0.487	2.411	0.667	0.451	0.399	Slightly decrease	-	protein of unknown function DUF28
Clocel_2173	0.359	2.557	2.585	4.024	3.639	0.005	1.298	1.508	4.968	4.195	0.554	3.959	2.054	2.629	3.612	Increase	-	methyl-accepting chemotaxis sensory transducer with Cache sensor
Clocel_2175	0.403	2.108	2.06	3.068	2.556	0.005	1.603	1.362	5.414	2.741	0.664	3.202	1.839	2.133	4.176	Increase	-	SNARE associated Golgi protein
Clocel_2178	0.339	2.113	1.901	3.377	3.721	0.005	1.189	1.462	5.485	3.879	0.64	4.857	2.732	3.352	4.182	Increase	-	protein of unknown function DUF124
Clocel_2179	0.537	1.588	1.324	1.593	1.231	0.005	3	4.143	10.762	2.048	0.559	3.485	1.801	2.038	1.738	Stable	-	hypothetical protein Clocel_2179
Clocel_2186	0.164	1.37	1.731	4.746	2.745	0.005	0.352	0.466	3.874	0.897	0.318	3.631	1.579	1.159	0.733	Increase	-	hypothetical protein Clocel_2186
Clocel_2187	0.476	2.164	1.94	2.755	1.34	0.029	1.404	1.683	2.644	0.215	0.52	1.953	0.663	0.557	0.271	Decrease	-	hypothetical protein Clocel_2187
Clocel_2188	0.55	2.118	2.139	2.469	1.28	0.052	1.53	1.429	1.881	0.132	0.645	1.541	1.123	0.793	0.414	Decrease	-	hypothetical protein Clocel_2188
Clocel_2193	0.157	0.867	0.948	3.132	6.809	0.005	0.15	0.267	2.071	1.693	0.298	1.968	2.549	5.354	5.31	Increase	-	hypothetical protein Clocel_2193
Clocel_2194	0.14	1.103	1.303	2.646	3.493	0.056	0.774	0.802	3.149	2.938	0.732	3.785	1.565	2.535	3.361	Slightly decrease	-	cellulosome anchoring protein cohesin region
Clocel_2195	0.339	1.919	1.564	2.384	2.341	0.048	1.842	2.604	3.693	2.18	0.632	3.279	1.322	1.45	1.159	Slightly decrease	-	acylneuraminate cytidylyltransferase
Clocel_2197	0.635	2.639	2.314	2.693	1.492	0.005	0.603	0.889	2.857	1.032	0.421	2.301	1.117	1.135	0.671	Slightly decrease	-	oxidoreductase domain protein
Clocel_2199	0.432	3.055	2.484	3.199	3.003	0.005	1.588	1.994	4.944	3.147	1.112	5.786	1.98	2.791	3.854	Increase	-	hypothetical protein Clocel_2199
Clocel_2200	0.426	2.632	2.661	3.581	2.576	0.005	2.654	3.121	2.752	2.145	1.206	6.187	2.136	2.037	3.66	Stable	-	hypothetical protein Clocel_2200
Clocel_2201	0.526	2.98	2.608	3.082	2.546	0.031	2.193	2.121	4.089	2.019	0.942	5.457	2.157	1.898	1.446	Slightly decrease	-	protein of unknown function DUF354
Clocel_2202	0.407	2.527	2.139	3.627	3.023	0.005	1.333	1.302	3.361	2.159	0.853	3.095	1.269	1.787	2.225	Stable	GT4	glycosyl transferase group 1
Clocel_2204	0.391	2.073	1.703	2.753	2.323	0.005	1.187	1.723	3.137	1.206	0.601	3.145	1.812	1.638	1.373	Stable	-	glutamate-1-semialdehyde-2,1-aminomutase
Clocel_2205	0.297	1.635	1.241	1.731	1.103	0.005	1.424	1.568	1.998	0.121	0.555	3.236	1.901	1.631	0.797	Stable	-	Porphobilinogen synthase
Clocel_2206	0.309	1.65	1.151	1.653	1.079	0.017	1.032	1.144	1.772	0.433	0.44	3.312	1.43	1.317	0.861	Slightly decrease	-	uroporphyrin-III C-methyltransferase
Clocel_2207	0.283	1.523	1.281	2.352	1.569	0.059	1.584	2.048	6.258	2.612	0.561	5.447	2.28	1.892	1.249	Slightly decrease	-	porphobilinogen deaminase
Clocel_2209	0.345	1.627	1.238	1.79	1.669	0.005	1.177	1.614	3.731	1.058	0.402	2.86	2.457	2.155	1.926	Stable	-	glutamyl-tRNA reductase
Clocel_2210	0.306	1.659	1.56	2.015	1.875	0.005	1.191	1.593	2.868	1.102	0.579	3.562	2.608	2.526	1.719	Stable	-	nicotinate-nucleotide/dimethylbenzimidazole phosphoribosyltransferase
Clocel_2212	0.277	1.924	1.652	2.435	2.359	0.005	1.253	1.706	3.488	1.894	0.571	3.213	2.273	2.419	2.493	Increase	-	cobalamin 5'-phosphate synthase
Clocel_2213	0.252	1.08	0.89	1.116	1.346	0.005	1.318	1.598	2.085	0.807	0.524	2.907	1.54	1.42	1.113	Stable	-	Precorrin-8X methylmutase
Clocel_2214	0.292	1.913	1.515	2.511	1.795	0.028	1.624	2.288	3.824	1.43	0.409	3.064	2.143	1.359	0.812	Slightly decrease	-	ATP:corrinoid adenosyltransferase BtuR/CobO/CobP
Clocel_2216	0.173	1.307	1.082	1.961	1.405	0.005	1.417	1.614	2.765	1.144	0.487	1.999	2.352	1.859	1.321	Stable	-	aminotransferase class I and II
Clocel_2217	0.212	1.678	1.331	1.971	1.787	0.005	1	1.7	2.84	2.3	1.169	2.896	1.554	1.871	1.674	Stable	-	cobalt ABC transporter, ATPase subunit
Clocel_2222	0.171	1.194	1.011	1.57	1.448	0.005	0.493	1.233	3.397	0.63	0.514	4.294	1.08	1.232	1.68	Stable	-	precorrin-3B C17-methyltransferase
Clocel_2223	0.232	1.507	1.106	1.702	1.567	0.01	0.545	0.848	1.391	0.513	0.368	2.803	1.425	1.892	1.654	Slightly decrease	-	cobyrinic acid a,c-diamide synthase
Clocel_2224	0.391	1.844	1.813	2.328	1.781	0.005	0.745	1.135	2.051	0.636	0.322	1.55	1.296	0.998	0.974	Stable	-	precorrin-6x reductase
Clocel_2225	0.144	1.007	0.82	1.247	0.848	0.005	0.674	1.133	1.369	0.304	0.346	2.617	1.631	1.361	1.085	Stable	-	cobalamin (vitamin B12) biosynthesis CbiX protein
Clocel_2227	0.137	1.04	0.911	1.545	1.172	0.005	0.933	1.217	2.548	0.822	0.428	2.998	2.153	1.553	1.186	Stable	-	precorrin-4 C11-methyltransferase
Clocel_2228	0.174	1.293	1.037	1.599	1.105	0.005	0.669	1.224	2.545	0.473	0.326	3.78	1.779	1.427	1.039	Stable	-	precorrin-2 C20-methyltransferase
Clocel_2229	0.194	1.246	0.925	1.344	1.226	0.005	0.989	1.33	3.205	0.83	0.458	4.452	2.33	2.026	1.516	Stable	-	precorrin-6y C5,15-methyltransferase (decarboxylating), CbiE subunit
Clocel_2237	0.151	0.936	0.941	1.874	1.111	0.005	0.428	0.605	2.46	0.266	0.272	2.477	1.022	0.906	0.482	Stable	isomerase	L-fucose isomerase-like
Clocel_2240	0.045	0.27	0.204	0.501	0.933	0.005	0.031	0.043	0.402	0.402	0.062	0.423	0.399	0.695	0.579	Slightly decrease	-	hypothetical protein Clocel_2240
Clocel_2241	0.47	1.946	1.61	2.166	1.226	0.065	1.944	2.22	3.563	0.446	0.597	2.102	1.143	0.943	0.689	Decrease	-	acetyl esterase
Clocel_2249	0.041	0.21	0.182	0.274	0.165	0.005	0.146	0.113	0.234	0.012	0.06	0.271	0.126	0.111	0.061	Decrease	isomerase	Glucuronate isomerase
Clocel_2250	0.058	0.314	0.254	0.411	0.343	0.005	0.22	0.194	0.396	0.143	0.088	0.502	0.218	0.201	0.07	Decrease	-	Altronate dehydratase
Clocel_2251	0.034	0.212	0.187	0.288	0.184	0.005	0.122	0.125	0.302	0.064	0.04	0.2	0.14	0.107	0.062	Decrease	-	Mannitol dehydrogenase domain
Clocel_2252	0.038	0.271	0.255	0.383	0.276	0.005	0.178	0.165	0.296	0.098	0.135	0.514	0.359	0.231	0.195	Slightly decrease	other	polysaccharide deacetylase
Clocel_2253	0.235	1.153	1.134	2.053	1.413	0.005	0.75	0.913	1.923	1.202	0.518	3.409	1.267	1.254	1.055	Stable	-	transcriptional regulator, GntR family
Clocel_2255	0.035	0.229	0.216	0.261	0.255	0.005	0.105	0.111	0.367	0.303	0.036	0.189	0.14	0.167	0.236	Slightly decrease	-	major facilitator superfamily MFS_1
Clocel_2256	0.024	0.174	0.167	0.217	0.167	0.005	0.093	0.116	0.34	0.102	0.037	0.202	0.122	0.107	0.091	Slightly decrease	GH105	glycosyl hydrolase family 88
Clocel_2258	0.143	0.58	0.497	0.708	0.424	0.005	0.319	0.36	1.064	0.455	0.159	0.75	0.255	0.25	0.227	Slightly decrease	-	2-dehydro-3-deoxyphosphogluconate aldolase/4-hydroxy-2-oxoglutarate aldolase
Clocel_2259	0.154	0.659	0.593	0.979	0.731	0.005	0.524	0.642	1.607	0.498	0.263	1.808	0.842	0.842	0.503	Slightly decrease	-	PfkB domain protein
Clocel_2262	0.021	0.097	0.079	0.124	0.075	0.005	0.036	0.02	0.044	0.005	0.035	0.237	0.103	0.088	0.059	Decrease	-	short-chain dehydrogenase/reductase SDR
Clocel_2264	0.43	2.228	1.843	2.553	2.352	0.035	1.904	2.285	4.814	2.177	1.143	4.458	2.065	2.165	1.616	Slightly decrease	-	transcriptional regulator, IclR family
Clocel_2279	0.152	1.399	2.137	8.273	4.037	0.005	0.291	0.363	1.09	0.355	0.099	2.082	1.014	0.519	0.286	Increase	-	amino acid adenylation domain protein
Clocel_2295	0.019	0.13	0.108	0.221	0.228	0.005	0.104	0.11	0.242	0.127	0.044	0.301	0.132	0.157	0.143	Slightly decrease	GH11,CE4	glycoside hydrolase family 11
Clocel_2312	0.3	1.331	1.354	2.695	2.304	0.042	1.023	1.276	2.943	1.386	0.499	2.309	2.168	2.333	3.439	Slightly decrease	-	hypothetical protein Clocel_2312
Clocel_2358	0.492	2.892	2.148	3.084	2.681	0.005	1.667	1.909	4.167	3.261	1.238	5.582	3.161	3.472	3.316	Stable	-	helix-turn-helix domain protein
Clocel_2359	0.136	0.949	1.076	3.14	4.926	0.006	0.162	0.327	2.698	2.712	0.221	2.828	1.961	3.807	4.059	Increase	-	Hemolysin-type calcium-binding region
Clocel_2364	0.256	1.805	1.264	2.387	2.673	0.005	0.265	0.544	1.966	0.864	0.184	2.242	1.71	3.115	3.288	Increase	-	Hemolysin-type calcium-binding region
Clocel_2368	0.649	3.133	2.514	4.092	3.706	0.005	0.791	0.907	2.616	1.326	1.149	5.207	1.589	3.34	3.211	Stable	-	Polynucleotide adenylyltransferase region
Clocel_2369	0.417	2.544	2.247	3.867	2.893	0.005	1.276	1.6	4.162	1.4	0.808	4.91	2.552	2.019	1.674	Stable	GT28	UDP-N-acetylglucosamine--N-acetylmuramyl-(pentapeptide) pyrophosphoryl-undecaprenol N-acetylglucosamine transferase
Clocel_2374	0.751	2.743	2.153	2.192	2.709	0.005	2.594	3.156	3.756	0.938	0.562	3.693	1.429	1.564	1.156	Stable	-	peptidase M16 domain protein
Clocel_2375	0.336	1.645	1.444	2.177	1.069	0.047	1.503	1.909	3.05	0.066	1.035	3.711	1.552	0.919	0.454	Decrease	-	DJ-1 family protein
Clocel_2376	0.452	2.413	2.178	2.98	2.888	0.082	2.04	2.202	4.331	2.817	0.832	4.617	2.051	2.389	2.66	Slightly decrease	-	DNA topoisomerase (ATP-hydrolyzing)
Clocel_2377	0.53	2.585	2.14	2.832	2.666	0.005	1.536	1.89	3.769	1.95	0.655	2.639	1.371	1.497	1.579	Stable	-	DNA topoisomerase (ATP-hydrolyzing)
Clocel_2380	0.127	0.832	0.653	1.769	3.419	0.005	0.135	0.232	2.296	3.107	0.236	1.7	1.374	2.997	3.575	Increase	-	flagellin domain protein
Clocel_2387	0.372	2.325	2.239	3.561	2.761	0.017	1.037	1.255	2.221	0.737	0.564	2.744	0.988	1.023	1.003	Slightly decrease	-	N-acetylneuraminate synthase
Clocel_2388	0.494	2.982	2.53	4.705	3.562	0.005	1.388	1.748	4.588	1.194	0.692	4.436	1.738	1.413	1.038	Stable	-	sugar O-acyltransferase, sialic acid O-acetyltransferase NeuD family
Clocel_2389	0.511	2.636	2.372	4.49	3.178	0.064	1.523	1.706	4.887	1.48	0.652	3.863	1.627	1.385	1.239	Slightly decrease	-	Nucleotidyl transferase
Clocel_2390	0.356	2.053	1.99	3.788	2.926	0.025	1.166	1.457	4.132	1.126	0.714	3.582	1.879	1.784	1.369	Slightly decrease	-	DegT/DnrJ/EryC1/StrS aminotransferase
Clocel_2391	0.414	1.686	1.645	2.734	2.907	0.012	1.119	1.326	2.833	1.289	0.823	3.037	2.077	2.709	2.437	Slightly decrease	-	NAD-dependent epimerase/dehydratase
Clocel_2392	0.422	1.857	1.912	3.833	3.075	0.019	1.293	1.487	4.204	1.643	0.947	3.748	2.851	2.118	1.502	Slightly decrease	-	protein of unknown function DUF115
Clocel_2394	0.378	2.657	2.331	3.782	3.89	0.005	1.333	2.017	5.658	3.658	1.078	5.169	2.09	3.085	5.152	Increase	-	transcriptional regulator, BadM/Rrf2 family
Clocel_2397	0.192	1.371	1.644	4.44	5.197	0.005	0.259	0.245	2.076	1.717	0.279	3.562	2.884	3.542	3.148	Increase	-	methyl-accepting chemotaxis sensory transducer
Clocel_2401	0.243	1.45	1.355	2.738	1.732	0.005	1.654	2.235	5.066	0.985	0.654	3.712	1.404	1.904	1.385	Stable	-	hypothetical protein Clocel_2401
Clocel_2402	0.311	1.737	1.6	5.012	4.386	0.005	0.615	0.92	3.017	1.253	0.457	5.247	2.768	2.965	2.996	Increase	-	iron-containing alcohol dehydrogenase
Clocel_2403	0.248	1.495	1.319	1.93	1.695	0.008	1.07	1.167	2.506	1.373	0.328	1.984	1.111	1.325	1.226	Stable	-	glucosamine/fructose-6-phosphate aminotransferase, isomerizing
Clocel_2410	0.164	1.051	0.97	2.581	1.677	0.005	0.597	0.644	3.136	0.853	0.585	5.31	2.113	1.709	1.194	Stable	-	Adenosine deaminase
Clocel_2422	0.235	2.553	2.752	5.226	3.56	0.005	0.621	1.097	5.661	1.815	0.351	5.582	2.638	2.162	1.353	Increase	-	peptidase S1 and S6 chymotrypsin/Hap
Clocel_2423	0.318	3.011	3.083	5.387	4.064	0.091	0.766	1.102	3.127	1.37	0.346	5.149	2.267	1.603	1.397	Slightly decrease	-	Zn-dependent hydrolase
Clocel_2460	0.385	1.771	1.348	2.268	2.45	0.005	0.538	0.881	2.459	1.001	0.279	1.018	0.493	0.949	0.814	Stable	-	LPXTG-motif cell wall anchor domain protein
Clocel_2461	0.509	2.974	2.496	3.542	3.586	0.051	1.321	1.76	4.731	2.766	0.896	5.61	2.256	2.841	3.195	Slightly decrease	-	ABC transporter related
Clocel_2465	0.123	0.792	0.774	2.942	5.185	0.005	0.177	0.3	2.155	2.158	0.223	2.057	1.591	3.106	3.925	Increase	-	Hemolysin-type calcium-binding region
Clocel_2466	0.4	2.395	1.987	4.218	4.285	0.005	2.231	1.564	8	2.974	0.505	3.974	1.675	1.653	1.052	Increase	-	phosphodiesterase, MJ0936 family
Clocel_2468	0.289	2.337	2.106	3.311	2.49	0.009	1.051	1.22	4.074	1.336	0.8	4.583	2.146	1.814	1.315	Stable	-	DNA mismatch repair protein MutS domain protein
Clocel_2469	0.246	1.709	1.642	2.877	1.434	0.031	1.406	1.616	2.608	0.389	0.641	3.583	1.646	1.245	0.866	Slightly decrease	-	Isocitrate dehydrogenase (NAD(+))
Clocel_2470	0.318	2.196	2.286	4.775	3.655	0.026	1.535	1.693	4.546	1.741	0.822	4.408	1.991	2.235	2.191	Slightly decrease	-	homocitrate synthase
Clocel_2472	0.334	1.671	1.565	3.06	2.081	0.099	1.155	1.373	1.761	1.183	0.634	5.508	2.407	1.7	1.078	Decrease	-	protein of unknown function DUF402
Clocel_2476	0.467	2.283	1.825	2.924	1.957	0.029	1.336	1.824	3.514	1.223	0.731	2.864	1.821	1.988	2.011	Slightly decrease	-	cysteine synthase
Clocel_2477	0.535	1.664	1.57	2.531	3.175	0.024	1.647	1.577	2.186	2.215	1.411	4.017	3.705	4.746	4.397	Slightly decrease	-	transcriptional regulator, BadM/Rrf2 family
Clocel_2478	0.458	2.411	2.293	3.643	2.347	0.041	1.717	1.636	4.701	2.454	0.957	3.941	1.398	1.591	2.017	Slightly decrease	-	thiamine biosynthesis/tRNA modification protein ThiI
Clocel_2483	0.605	3.842	2.949	2.802	2.085	0.005	1.966	1.966	4.39	1.123	0.529	1.707	0.522	0.627	0.546	Stable	-	2,4-diaminobutyrate 4-transaminase
Clocel_2484	0.956	4.475	3.579	3.659	3.055	0.005	1.748	1.647	4.82	1.216	0.897	3.128	1.455	1.359	0.788	Stable	-	ABC transporter related
Clocel_2485	0.941	4.566	3.492	3.456	2.91	0.049	2.663	2.621	5.019	1.903	1.998	3.742	1.37	1.29	0.883	Decrease	-	ABC transporter transmembrane region
Clocel_2487	0.71	3.046	2.558	3.14	2.534	0.011	1.44	1.508	3.474	1.145	1.335	3.547	1.643	1.471	1.084	Slightly decrease	-	amino acid adenylation domain protein
Clocel_2488	0.91	3.871	3.022	3.215	2.684	0.005	1.83	2.009	3.957	1.361	1.158	3.58	1.239	1.157	0.98	Slightly decrease	-	amino acid adenylation domain protein
Clocel_2489	0.848	3.97	2.96	3.091	2.669	0.041	2.026	1.837	3.76	1.236	1.191	3.49	1.195	1.108	0.839	Decrease	-	amino acid adenylation domain protein
Clocel_2495	0.279	1.358	1.466	3.16	3.265	0.029	0.751	0.981	3.8	1.973	0.52	1.946	2.813	2.655	2.017	Slightly decrease	-	response regulator receiver modulated CheW protein
Clocel_2502	0.337	1.802	1.776	3.505	2.189	0.005	1.477	1.863	3.426	0.965	0.659	4.22	1.652	1.679	1.495	Stable	-	threonine dehydratase
Clocel_2503	0.729	1.943	2.078	2.578	2.159	0.005	2.489	2.723	6.574	1.883	1.031	2.844	3.456	3.902	4.15	Stable	-	hypothetical protein Clocel_2503
Clocel_2504	0.38	2.683	2.623	3.842	2.926	0.026	1.601	1.883	5.138	2.31	0.785	5.57	2.232	2.106	1.832	Slightly decrease	-	pyridoxal-phosphate dependent TrpB-like enzyme
Clocel_2507	0.138	0.671	0.502	0.832	0.625	0.005	0.382	0.356	0.858	0.112	0.397	1.809	1.159	1.058	0.754	Slightly decrease	GH42	Beta-galactosidase
Clocel_2511	0.37	1.899	1.641	2.469	1.566	0.036	1.4	1.637	2.85	0.335	0.764	4.753	1.965	1.602	0.859	Decrease	GH36	glycoside hydrolase clan GH-D
Clocel_2515	0.364	1.912	1.549	2.282	1.297	0.03	1.768	2.008	3.659	0.519	0.495	3.004	1.518	1.366	0.757	Slightly decrease	-	arsenate reductase and related
Clocel_2524	0.242	1.32	1.296	2.243	1.867	0.005	0.99	0.971	2.581	0.838	0.667	2.753	2.966	1.822	1.119	Stable	-	transcriptional regulator, AraC family
Clocel_2528	0.336	3.48	2.607	4.155	2.773	0.005	1.158	1.695	5.042	2.232	0.728	6.017	2.426	2.391	1.885	Increase	-	putative iron-sulfur protein
Clocel_2549	0.195	1.33	1.196	5.245	8.2	0.005	0.811	1.105	3.524	2.979	0.289	2.303	1.927	2.312	2.855	Increase	-	methyl-accepting chemotaxis sensory transducer
Clocel_2563	0.1	0.787	0.736	1.598	1.481	0.005	0.348	0.797	3.601	1.319	0.219	2.404	2.374	2.188	1.591	Increase	-	hypothetical protein Clocel_2563
Clocel_2573	0.214	1.782	1.955	3.921	2.546	0.005	0.288	0.627	4.233	0.562	0.314	3.394	1.169	0.893	0.704	Stable	-	hypothetical protein Clocel_2573
Clocel_2575	0.033	0.292	0.351	1.132	1.124	0.005	0.023	0.046	0.264	0.267	0.025	0.258	0.147	0.276	0.37	Increase	CBM35,GH26	Dockerin type 1
Clocel_2576	0.068	0.473	0.436	1.166	1.514	0.005	0.032	0.051	0.394	0.456	0.065	0.591	0.456	0.868	0.892	Increase	GH9,CBM3	glycoside hydrolase family 9
Clocel_2579	0.305	1.63	1.685	3.25	3.639	0.105	1.662	1.54	4.601	2.702	0.623	4.444	1.672	2.036	3.13	Slightly decrease	-	methyl-accepting chemotaxis sensory transducer
Clocel_2595	0.011	0.069	0.055	0.095	0.07	0.005	0.019	0.028	0.071	0.014	0.029	0.178	0.102	0.13	0.075	Decrease	GH43	Xylan 1,4-beta-xylosidase
Clocel_2596	0.015	0.087	0.069	0.127	0.11	0.005	0.087	0.172	0.582	0.185	0.007	0.059	0.033	0.039	0.017	Slightly decrease	-	ABC-type sugar transport system periplasmic component-like protein
Clocel_2597	0.007	0.068	0.059	0.157	0.055	0.005	0.01	0.02	0.071	0.005	0.005	0.05	0.04	0.033	0.019	Decrease	-	inner-membrane translocator
Clocel_2598	0.014	0.102	0.094	0.165	0.098	0.005	0.073	0.092	0.228	0.074	0.012	0.086	0.05	0.042	0.025	Slightly decrease	-	ABC transporter related
Clocel_2600	0.021	0.182	0.187	0.589	0.715	0.005	0.049	0.074	0.351	0.358	0.053	0.42	0.345	0.624	0.675	Increase	GH5,CBM32	protein of unknown function DUF291
Clocel_2601	0.217	1.499	1.537	2.791	1.595	0.005	1.698	2.084	3.914	0.634	0.562	2.536	1.076	1.128	1.388	Stable	-	aconitate hydratase domain-containing protein
Clocel_2602	0.284	1.579	1.805	2.558	1.739	0.087	1.618	1.868	3.43	0.951	0.539	2.629	1.012	1.198	1.309	Decrease	-	homoaconitate hydratase family protein
Clocel_2606	0.131	0.841	0.783	1.485	1.748	0.019	0.17	0.258	1.545	0.99	0.124	1.104	0.548	0.872	0.736	Slightly decrease	GH5,CBM46	LPXTG-motif cell wall anchor domain protein
Clocel_2607	0.074	0.329	0.326	0.839	1.195	0.005	0.031	0.035	0.349	0.404	0.055	0.338	0.33	0.551	0.562	Slightly decrease	CBM35,GH26	Dockerin type 1
Clocel_2610	0.277	1.567	1.393	2.436	1.898	0.005	1.625	2.179	5.849	1.652	0.646	3.221	1.288	1.078	0.837	Stable	-	N-acetyl-gamma-glutamyl-phosphate reductase
Clocel_2626	0.17	1.729	2.555	8.101	4.231	0.005	0.08	0.326	1.497	0.211	0.209	3.918	1.51	1.158	0.776	Stable	-	amino acid adenylation domain protein
Clocel_2629	0.108	1.265	2.024	5.899	2.914	0.005	0.082	0.142	0.303	0.105	0.191	2.152	1.165	1.133	0.836	Stable	-	3-hydroxyacyl-CoA dehydrogenase NAD-binding
Clocel_2631	0.147	2.529	3.876	12.021	5.825	0.005	0.351	0.907	1.834	0.503	0.219	4.623	1.672	1.059	0.7	Increase	-	Electron transfer flavoprotein alpha subunit
Clocel_2633	0.251	1.96	2.291	4.488	3.642	0.005	0.163	0.196	0.385	0.558	0.24	2.73	2.509	2.666	2.232	Increase	-	acyl-CoA dehydrogenase domain-containing protein
Clocel_2638	0.143	1.537	2.228	5.786	2.938	0.005	0.148	0.267	0.793	0.298	0.153	2.413	1.178	0.695	0.379	Stable	-	hypothetical protein Clocel_2638
Clocel_2651	0.37	2.658	2.787	4.711	2.828	0.005	0.937	2.937	15.687	1.375	0.652	5.263	2.121	1.778	1.288	Increase	-	type III restriction protein res subunit
Clocel_2657	0.294	1.704	1.537	2.493	2.416	0.005	1.788	1.97	4.389	1.19	0.897	3.983	2.385	3.006	3.014	Stable	-	RNA methyltransferase, TrmA family
Clocel_2660	0.276	2.252	2.1	3.477	3.514	0.005	1.262	0.755	4.392	4.274	0.767	2.708	1.701	2.285	6.215	Increase	-	RDD domain containing protein
Clocel_2663	0.402	2.318	2.053	4.403	5.793	0.005	0.517	0.64	4.15	3.455	0.394	2.797	1.576	3.282	3.589	Increase	-	cell wall hydrolase/autolysin
Clocel_2664	0.196	1.407	1.742	3.939	2.119	0.005	1.019	1.217	3.919	1.022	1.017	5.501	2.196	2.177	1.865	Stable	-	glutamate synthase, NADH/NADPH, small subunit
Clocel_2665	0.196	1.358	1.513	3.61	1.831	0.011	0.923	1.143	3.326	0.678	0.715	5.791	1.831	1.68	1.393	Stable	-	Glutamate synthase (ferredoxin)
Clocel_2666	0.23	1.556	1.594	3.164	2.867	0.005	0.549	0.942	5.168	4.4	0.646	3.859	2.958	3.842	4.769	Increase	-	methyl-accepting chemotaxis sensory transducer
Clocel_2667	0.494	1.607	1.622	2.668	2.905	0.005	1.111	1.138	2.005	1.613	0.244	1.137	0.829	0.918	0.778	Stable	-	pentapeptide repeat protein
Clocel_2675	0.616	2.733	2.03	3.082	2.437	0.048	2.135	1.841	3.076	2.844	0.575	3.041	1	1.282	1.769	Slightly decrease	-	NLPA lipoprotein
Clocel_2676	0.565	2.265	1.632	1.9	2.024	0.055	1.709	1.379	1.939	2.119	1.023	5.287	1.896	2.553	2.727	Decrease	-	binding-protein-dependent transport systems inner membrane component
Clocel_2677	0.786	2.754	2.024	2.45	2.382	0.085	2.475	2.052	3.764	2.845	1.291	3.68	1.542	2.001	2.852	Decrease	-	ABC transporter related
Clocel_2684	0.321	1.864	1.594	2.049	1.7	0.005	1.285	0.766	2.334	0.953	0.602	1.88	1.114	1.136	1.076	Stable	-	ferrous iron transport protein B
Clocel_2686	0.312	1.742	1.499	1.894	1.624	0.027	1.516	1.78	3.494	0.914	0.572	2.257	2.161	1.769	1.101	Slightly decrease	-	GCN5-related N-acetyltransferase
Clocel_2693	0.316	2.559	2.532	4.889	4.026	0.015	1.211	1.678	4.347	2.023	0.669	5.005	2.897	2.58	1.713	Stable	-	3-dehydroquinate synthase
Clocel_2694	0.348	2.745	2.447	3.519	1.986	0.005	1.33	1.866	5.99	1.773	0.397	2.205	0.645	0.562	0.467	Stable	-	hypothetical protein Clocel_2694
Clocel_2696	0.506	3.106	2.956	3.998	2.756	0.053	1.878	2.062	4.316	1.532	1.02	4.829	1.811	1.476	1.107	Decrease	-	AAA ATPase central domain protein
Clocel_2697	0.353	1.182	1.035	1.57	1.353	0.005	0.633	0.87	1.77	0.64	0.304	0.658	0.835	0.741	0.641	Slightly decrease	-	Sialate O-acetylesterase
Clocel_2705	0.167	1.154	0.871	1.208	1.625	0.013	1.801	1.865	4.755	3.239	1.021	4.119	1.875	2.995	3.066	Stable	-	peptidase S8 and S53 subtilisin kexin sedolisin
Clocel_2723	0.684	4.095	3.313	3.775	2.766	0.005	1.611	1.916	3.185	1.447	0.846	6.347	1.976	1.643	1.14	Stable	-	two component transcriptional regulator, AraC family
Clocel_2728	0.483	3.158	2.798	4.442	3.859	0.147	0.889	0.804	1.815	2.211	0.438	2.541	1.293	1.822	3.05	Decrease	GH23	Lytic transglycosylase catalytic
Clocel_2729	0.437	2.171	1.917	3.924	2.584	0.066	1.694	1.982	4.36	1.132	0.566	3.19	2.049	1.703	1.147	Slightly decrease	-	dephospho-CoA kinase
Clocel_2730	0.31	2.074	1.752	2.714	2.559	0.005	1.33	1.525	5.034	3.346	0.763	5.156	2.031	2.184	2.158	Increase	-	DNA polymerase I
Clocel_2734	0.306	1.781	1.612	2.275	1.112	0.018	0.968	1.195	2.499	0.349	0.512	3.224	1.295	1.043	0.625	Slightly decrease	-	pyrroline-5-carboxylate reductase
Clocel_2735	0.281	1.468	1.645	3.198	1.885	0.014	0.754	1.133	3.844	0.65	0.451	3.543	2.943	2.787	2.212	Stable	-	nitrogen regulatory protein P-II
Clocel_2737	0.302	1.669	1.516	2.41	1.797	0.005	1.381	1.695	4.085	1.212	0.543	4.097	1.564	1.471	0.981	Stable	-	small GTP-binding protein
Clocel_2740	0.283	2.358	2.278	3.132	1.57	0.005	1.339	2.02	3.472	0.596	0.689	5.278	2.044	2.072	1.944	Stable	-	aspartate kinase
Clocel_2741	0.059	0.653	0.633	1.886	2.561	0.005	0.065	0.114	0.575	0.505	0.089	0.73	0.527	0.824	0.807	Increase	GH9,CBM3	glycoside hydrolase family 9
Clocel_2743	0.65	3.311	2.579	3.12	1.765	0.005	1.812	1.964	2.523	0.832	0.738	2.574	1.141	0.876	0.924	Slightly decrease	-	pseudouridine synthase, RluA family
Clocel_2744	0.188	1.303	1.373	2.471	0.946	0.005	0.652	0.978	2.393	0.053	0.437	2.625	1.005	0.614	0.268	Slightly decrease	-	endoribonuclease L-PSP
Clocel_2745	0.414	2.728	2.417	3.056	2.43	0.048	1.427	1.624	4.652	2.581	0.939	5.158	2.244	2.774	3.418	Slightly decrease	-	cell envelope-related transcriptional attenuator
Clocel_2746	0.489	2.359	1.853	2.997	2.588	0.005	1.634	1.424	3.366	1.35	0.666	3.165	1.965	1.948	1.742	Stable	-	metal dependent phosphohydrolase
Clocel_2748	0.918	2.982	1.964	2.535	1.982	0.005	1.218	0.806	2.145	0.573	0.762	6.831	1.529	1.876	1.506	Slightly decrease	-	protein of unknown function UPF0044
Clocel_2749	0.665	3.301	2.441	3.021	2.683	0.028	2.852	2.942	3.278	1.785	0.962	5.516	2.198	2.325	1.963	Slightly decrease	-	GTP-binding protein Obg/CgtA
Clocel_2750	0.465	3.03	2.405	3.53	2.905	0.005	1.447	1.961	4.194	1.605	1.247	2.372	1.384	1.703	2.825	Stable	-	ribosomal protein L27
Clocel_2751	0.502	2.699	2.063	2.433	2.11	0.132	1.463	1.488	2.868	1.165	1.175	5.518	2.112	1.711	1.315	Decrease	-	protein of unknown function DUF464
Clocel_2752	0.464	3.112	2.297	2.666	2.383	0.025	2.276	2.535	5.442	3.509	0.455	2.45	1.574	1.743	2.073	Stable	-	ribosomal protein L21
Clocel_2753	0.723	2.459	2.022	2.464	2.397	0.024	1.605	1.851	2.36	1.086	0.788	4.189	1.275	1.38	1.453	Slightly decrease	-	ribonuclease, Rne/Rng family
Clocel_2754	0.514	2.609	2.091	2.791	2.424	0.05	1.656	1.713	2.782	1.12	1.057	5.471	1.827	1.77	1.535	Decrease	-	Protein of unknown function DUF2344
Clocel_2755	0.702	3.002	2.457	2.96	2.459	0.082	2.276	2.369	3.57	1.369	0.894	2.644	1.193	1.177	1.182	Decrease	-	Radical SAM domain protein
Clocel_2759	0.492	2.744	2.381	3.022	2.215	0.091	1.853	1.61	3.804	3.206	0.489	2.257	0.884	1.095	1.83	Slightly decrease	-	beta-lactamase-inhibitor protein BLIP
Clocel_2762	0.384	2.225	1.978	3.517	2.882	0.012	1.116	1.503	4.854	1.418	0.699	3.801	1.674	1.983	1.775	Stable	-	septum site-determining protein MinD
Clocel_2763	0.207	1.042	0.914	2.407	1.691	0.005	1.333	1.448	3.521	0.979	0.811	4.738	3.327	2.825	1.865	Stable	-	septum site-determining protein MinC
Clocel_2764	0.412	2.138	1.853	3.063	1.655	0.017	0.99	1.266	3.232	0.917	0.453	2.87	1.415	1.307	0.993	Slightly decrease	-	Penicillin-binding protein dimerization domain
Clocel_2767	0.36	2.377	2.138	2.983	2.359	0.005	1.011	1.257	4.165	2.257	0.552	3.338	1.436	1.687	1.561	Stable	-	rod shape-determining protein MreC
Clocel_2768	0.52	3.057	2.577	3.626	2.534	0.016	1.727	1.874	4.762	1.727	0.726	4.093	1.725	1.535	1.336	Slightly decrease	-	cell shape determining protein, MreB/Mrl family
Clocel_2774	0.476	1.836	1.698	2.745	1.718	0.062	2.779	2.991	4.224	1.221	1.19	2.824	2.342	2.197	1.514	Decrease	-	CMP/dCMP deaminase zinc-binding
Clocel_2778	0.6	4.093	4.491	5.908	5.214	0.066	3.114	3.985	10.519	5.99	1.476	5.733	4.547	4.584	5.058	Slightly decrease	-	PTS system, glucose-specific IIBC subunit
Clocel_2780	0.335	1.153	1.242	2.254	1.551	0.069	0.932	0.97	1.735	0.54	1.5	6.462	4.067	3.939	2.731	Decrease	-	two component transcriptional regulator, winged helix family
Clocel_2782	0.378	2.188	1.861	3.116	2.542	0.038	1.674	2.045	3.854	1.568	0.418	2.27	1.628	2.185	1.651	Slightly decrease	-	oxidoreductase domain protein
Clocel_2783	0.406	2.2	1.809	2.295	1.674	0.017	1.656	2.035	2.719	0.574	0.996	3.389	1.757	1.782	1.834	Slightly decrease	-	arginyl-tRNA synthetase
Clocel_2784	0.351	2.01	1.864	3.388	2.522	0.005	1.266	1.219	4.453	2.203	0.53	6.213	2.786	2.855	1.86	Increase	-	Sel1 domain protein repeat-containing protein
Clocel_2789	0.343	1.59	1.653	1.525	1.187	0.025	2.077	2.324	3.063	1.177	0.93	3.398	1.949	1.925	1.524	Slightly decrease	-	hypothetical protein Clocel_2789
Clocel_2797	0.641	1.491	1.672	1.636	1.654	0.005	2.483	2.834	5.132	1.366	1.199	1.251	1.897	2.108	2.347	Slightly decrease	-	GTP cyclohydrolase I
Clocel_2800	0.114	0.375	0.29	0.398	0.235	0.009	0.399	0.398	0.623	0.165	0.196	0.768	0.329	0.314	0.254	Decrease	GH36	Alpha-galactosidase
Clocel_2804	0.338	1.805	1.775	2.975	2.712	0.005	0.888	1.558	4.927	1.947	0.565	4.892	1.878	1.974	1.469	Increase	-	1-acyl-sn-glycerol-3-phosphate acyltransferase
Clocel_2812	0.227	1.46	1.263	1.869	1.026	0.067	1.955	2.199	3.365	0.555	0.739	3.547	1.7	1.602	1.025	Decrease	-	thiamine biosynthesis protein ThiC
Clocel_2816	0.039	0.248	0.25	0.707	0.872	0.005	0.027	0.033	0.189	0.232	0.177	1.454	0.722	1.195	1.345	Slightly decrease	CBM4,GH9	glycoside hydrolase family 9
Clocel_2818	0.044	0.226	0.234	0.544	0.635	0.007	0.05	0.062	0.257	0.265	0.071	0.454	0.418	0.578	0.543	Slightly decrease	-	Dockerin type 1
Clocel_2819	0.027	0.247	0.296	0.754	0.697	0.005	0.009	0.035	0.191	0.225	0.036	0.431	0.339	0.613	0.648	Slightly decrease	-	glycoside hydrolase family 9
Clocel_2820	0.21	1.789	2.862	4.63	3.913	0.005	0.524	0.986	4.755	2.272	0.616	8.125	2.195	3.212	5.462	Increase	-	cellulosome anchoring protein cohesin region
Clocel_2821	0.029	0.252	0.295	0.808	0.788	0.005	0.041	0.065	0.439	0.55	0.041	0.43	0.313	0.582	0.725	Increase	CBM4,GH9	glycoside hydrolase family 9
Clocel_2822	0.022	0.173	0.185	0.496	0.516	0.005	0.03	0.032	0.22	0.315	0.052	0.608	0.359	0.693	0.844	Slightly decrease	GH9,CBM3	glycoside hydrolase family 9
Clocel_2823	0.014	0.15	0.203	0.603	0.567	0.005	0.023	0.033	0.225	0.229	0.029	0.283	0.2	0.319	0.348	Increase	GH48	glycoside hydrolase family 48
Clocel_2824	0.024	0.247	0.24	0.646	0.862	0.005	0.028	0.05	0.376	0.418	0.058	0.583	0.656	1.319	1.191	Increase	CBM3	cellulosome anchoring protein cohesin region
Clocel_2842	0.813	2.745	2.052	2.23	0.686	0.074	2.735	2.987	2.954	0.245	1.489	3.987	1.771	1.334	0.433	Decrease	-	peptidase M42 family protein
Clocel_2844	0.162	1.113	1.091	2.031	1.315	0.005	1.281	1.005	2.142	0.817	0.372	3.684	1.293	1.223	0.814	Stable	-	GTP cyclohydrolase II
Clocel_2848	0.291	2.748	2.769	4.914	4.216	0.005	0.692	1.144	4.825	2.742	0.514	6.116	2.804	3.389	3.115	Increase	-	type I secretion system ATPase
Clocel_2849	0.103	0.628	0.629	1.926	3.527	0.027	0.161	0.245	1.899	1.859	0.212	2.078	1.9	3.779	4.49	Increase	-	calcium binding hemolysin protein, putative
Clocel_2850	0.14	0.905	0.989	2.71	4.703	0.041	0.184	0.227	2.408	2.725	0.275	2.77	2.713	4.927	6.257	Increase	-	Hemolysin-type calcium-binding region
Clocel_2854	0.531	2.556	1.881	2.519	1.849	0.097	1.965	2.097	3.903	1.517	1.069	4.195	2.491	2.626	1.997	Decrease	-	transcriptional regulator, TetR family
Clocel_2858	0.31	2.149	1.938	2.531	1.902	0.021	2.31	2.673	5.783	2.077	0.794	4.141	1.468	1.282	0.915	Slightly decrease	-	DEAD/DEAH box helicase domain protein
Clocel_2861	0.312	1.804	1.687	3.137	2.414	0.018	1.083	1.445	3.76	0.729	0.777	5.136	1.913	1.808	1.161	Slightly decrease	-	Ppx/GppA phosphatase
Clocel_2862	0.343	1.899	1.798	3.628	2.782	0.049	1.609	1.881	6.058	2.221	0.671	4.482	2.354	1.919	1.326	Slightly decrease	-	Polyphosphate kinase
Clocel_2863	0.354	1.702	1.414	2.076	1.311	0.005	1.038	1.266	3.405	0.329	0.461	2.067	1.011	0.942	0.9	Stable	-	methylglyoxal synthase
Clocel_2865	0.22	1.194	1.31	3.318	3.393	0.005	0.522	0.875	3.051	1.118	0.74	4.508	2.508	2.673	2.023	Increase	-	nitrogen regulatory protein P-II
Clocel_2867	0.351	2.437	2.324	3.32	3.451	0.02	0.962	1.316	4.267	2.936	0.691	5.015	3.088	3.321	3.854	Stable	-	binding-protein-dependent transport systems inner membrane component
Clocel_2869	0.395	2.773	2.736	3.984	3.637	0.021	1.498	1.91	4.996	3.406	1.116	6.097	2.447	3.022	3.72	Stable	-	spermidine/putrescine ABC transporter ATPase subunit
Clocel_2870	0.332	2.193	2.131	5.07	2.115	0.005	1.528	1.417	3.339	0.819	0.927	4.148	1.948	1.668	1.176	Stable	-	hypothetical protein Clocel_2870
Clocel_2871	0.399	2.912	3.087	3.655	3.131	0.005	1.5	1.692	5.106	3.035	0.878	5.427	2.193	2.753	3.083	Increase	-	sulfate transporter
Clocel_2872	0.292	2.619	2.646	4.788	2.978	0.005	1.178	1.565	5.043	1.445	0.666	5.802	2.798	1.898	1.212	Increase	-	diguanylate cyclase/phosphodiesterase with PAS/PAC sensor(s)
Clocel_2873	0.341	2.133	1.897	2.563	1.417	0.022	1.739	2.183	4.878	1.134	0.668	3.294	1.423	1.037	1.116	Slightly decrease	-	threonine synthase
Clocel_2874	0.301	2.302	2.214	3.38	2.684	0.005	1.488	2.164	5.516	1.681	0.549	3.68	1.641	1.404	1.002	Stable	-	homoserine kinase
Clocel_2875	0.368	2.222	1.898	2.45	0.978	0.024	1.421	1.693	2.914	0.423	0.578	3.394	1.199	0.95	0.763	Decrease	-	homoserine dehydrogenase
Clocel_2877	0.711	3.016	2.512	2.344	0.512	0.172	3.244	1.952	0.959	0.132	0.976	2.13	0.511	0.211	0.087	Decrease	-	hypothetical protein Clocel_2877
Clocel_2878	0.264	1.612	2.652	6.454	2.852	0.005	0.722	0.934	2.498	0.751	0.253	1.682	1.031	0.883	0.831	Stable	-	phosphotransferase system PTS lactose/cellobiose-specific IIA subunit
Clocel_2879	0.172	1.14	1.32	3.65	0.894	0.005	0.27	0.421	1.147	0.053	0.15	0.338	0.252	0.206	0.215	Slightly decrease	-	hypothetical protein Clocel_2879
Clocel_2882	0.118	1.121	1.6	4.7	2.675	0.005	0.077	0.13	0.472	0.056	0.049	0.438	0.232	0.177	0.078	Slightly decrease	GH1	6-phospho-beta-glucosidase
Clocel_2883	0.388	2.345	2.506	3.657	3.729	0.005	0.952	1.186	5.963	5.679	0.476	2.203	2.82	3.389	4.187	Increase	-	transcriptional regulator, RpiR family
Clocel_2885	0.488	2.445	1.975	2.403	0.571	0.093	1.993	1.873	2.746	0.128	0.577	3.558	0.674	0.463	0.311	Decrease	-	cold-shock DNA-binding domain protein
Clocel_2886	0.431	2.64	2.247	3.361	2.739	0.005	1.535	1.728	4.013	1.945	0.787	3.84	1.734	1.794	1.667	Stable	-	ABC transporter related
Clocel_2887	0.527	3.027	2.747	4.389	3.38	0.024	1.819	2.016	4.488	1.88	0.692	3.857	1.854	1.942	1.576	Slightly decrease	-	ABC transporter transmembrane region
Clocel_2888	0.407	2.461	1.959	2.644	1.623	0.005	2.835	3.045	5.435	1.735	0.796	3.629	1.707	1.623	1.373	Stable	-	regulatory protein MarR
Clocel_2896	0.334	2.182	1.863	2.936	2.042	0.005	1.15	1.45	3.02	0.826	0.884	4.397	2.163	1.812	1.571	Stable	-	methionine synthase
Clocel_2898	0.895	2.434	1.451	1.039	0.674	0.005	1.48	2.03	3.11	0.464	0.434	1.649	0.693	0.459	0.294	Decrease	-	Endonuclease/exonuclease/phosphatase
Clocel_2900	0.024	0.213	0.216	0.605	0.758	0.005	0.026	0.042	0.295	0.372	0.034	0.264	0.23	0.443	0.476	Increase	CBM22,GH10	glycoside hydrolase family 10
Clocel_2901	0.125	0.689	0.68	4.188	5.636	0.005	0.079	0.153	1.413	0.212	0.144	0.947	0.448	0.405	0.273	Slightly decrease	-	phosphofructokinase
Clocel_2903	0.337	1.965	1.61	2.948	3.055	0.005	1.569	1.418	4.297	2.474	0.92	5.542	1.258	1.976	4.761	Increase	-	undecaprenol kinase
Clocel_2906	0.385	2.278	2.17	3.075	3.1	0.005	1.024	1.362	5.295	1.526	0.67	5.211	1.896	1.907	1.654	Stable	-	domain of unknown function DUF1727
Clocel_2910	0.48	2.64	2.265	2.935	2.543	0.011	1.981	1.974	4.814	2.037	1.145	5.997	3.419	2.876	2.155	Stable	-	helix-turn-helix domain protein
Clocel_2911	0.652	3.254	2.961	4.238	2.851	0.005	1.832	2.293	6.557	2.118	0.746	3.36	1.773	1.279	1.234	Stable	-	helix-turn-helix domain protein
Clocel_2913	0.505	2.507	2.272	3.924	2.597	0.005	0.75	0.897	2.383	0.783	0.896	4.879	2.406	1.875	1.348	Stable	-	Ribonuclease H1-like
Clocel_2914	0.383	2.335	2.104	3.347	3.594	0.012	0.971	1.013	4.057	3.812	0.327	2.764	2.125	2.777	4.748	Increase	-	protein of unknown function DUF1232
Clocel_2917	0.323	1.956	1.861	3.41	1.548	0.005	0.685	0.945	2.49	0.309	0.38	2.538	1.257	0.861	0.349	Stable	-	oligoendopeptidase F
Clocel_2918	0.302	1.872	1.905	2.786	1.511	0.059	1.927	2.065	3.113	0.877	0.604	3.364	2.116	1.875	1.32	Slightly decrease	-	hypothetical protein Clocel_2918
Clocel_2923	0.623	2.924	2.245	3.359	2.508	0.051	1.59	1.765	3.763	1.777	0.964	5.922	2.181	2.66	2.66	Slightly decrease	-	SAM dependent methyltransferase
Clocel_2930	0.446	2.89	2.478	3.647	3.648	0.027	1.536	1.945	5.007	3.965	0.878	4.094	2.986	3.843	4.702	Stable	-	hypothetical protein Clocel_2930
Clocel_2931	0.343	2.661	2.875	5.972	6.611	0.005	0.851	1.289	4.875	3.882	0.835	5.847	3.299	4.432	6.057	Increase	-	hypothetical protein Clocel_2931
Clocel_2932	0.495	1.965	2.168	5.751	6.257	0.005	0.927	1.317	3.995	2.413	0.6	2.588	2.706	3.511	4.706	Increase	-	ABC transporter related
Clocel_2933	0.271	1.709	1.968	3.707	3.641	0.005	0.459	1.015	5.669	4.865	0.662	4.947	2.595	3.3	4.043	Increase	-	methyl-accepting chemotaxis sensory transducer
Clocel_2939	0.18	1.435	1.455	2.871	2.897	0.005	0.796	0.876	3.312	2.07	0.333	1.859	1.266	1.701	1.774	Increase	-	protein of unknown function DUF214
Clocel_2940	0.499	2.34	1.795	2.249	1.946	0.044	1.447	1.468	2.043	1.275	0.653	2.564	1.279	1.577	2.409	Decrease	-	Putitive phosphate transport regulator
Clocel_2948	0.521	3.303	2.994	4.312	4.499	0.005	1.743	1.819	5.306	3.743	0.791	5.401	3.35	3.682	3.58	Increase	-	hypothetical protein Clocel_2948
Clocel_2961	0.418	1.972	1.571	1.927	1.124	0.005	1.758	1.886	2.391	0.283	1.298	4.137	1.339	1.332	1.032	Slightly decrease	-	GMP synthase, large subunit
Clocel_2962	0.953	3.38	2.415	2.278	0.983	0.005	2.479	1.95	3.2	0.303	1.069	2.926	1.066	0.975	0.804	Decrease	-	inosine-5'-monophosphate dehydrogenase
Clocel_2965	0.421	1.755	1.709	2.854	2.1	0.017	0.788	1.032	2.86	0.749	0.642	3.044	1.756	1.82	1.915	Slightly decrease	-	chaperonin GroEL
Clocel_2966	0.455	1.765	1.389	2.366	1.613	0.034	0.841	1.259	2.938	0.457	0.779	5.965	1.814	1.536	1.014	Decrease	-	Chaperonin Cpn10
Clocel_2969	0.238	1.541	1.442	2.901	2.072	0.005	0.605	0.877	3.369	1.421	0.781	5.033	2.467	2.131	1.981	Stable	-	transcriptional regulator, DeoR family
Clocel_2971	0.498	2.851	2.212	3.029	2.099	0.014	2.075	2.4	4.956	1.752	0.891	5.468	2.022	1.694	1.24	Slightly decrease	-	glutamate synthase (NADPH), homotetrameric
Clocel_2972	0.4	2.188	1.93	2.718	1.379	0.039	1.163	1.411	2.724	0.322	0.421	2.577	1.028	0.865	0.496	Decrease	-	3-hydroxyacyl-CoA dehydrogenase NAD-binding
Clocel_2973	0.446	2.325	2.034	3.283	2.352	0.027	1.2	1.567	3.405	1.266	0.615	4.492	2.009	1.935	1.586	Slightly decrease	-	Electron transfer flavoprotein alpha/beta-subunit
Clocel_2974	0.337	2.301	2.065	3.406	2.271	0.027	1.137	1.594	3.541	1.167	0.445	4.155	1.786	1.831	1.535	Slightly decrease	-	Electron transfer flavoprotein alpha/beta-subunit
Clocel_2975	0.415	2.3	2.096	3.111	2.935	0.075	1.378	1.444	3.206	1.796	0.457	3.799	2.041	2.441	2.247	Slightly decrease	-	acyl-CoA dehydrogenase domain-containing protein
Clocel_2976	0.462	3.712	2.657	3.669	1.758	0.015	0.792	1.118	2.217	0.301	0.421	2.663	0.988	0.891	0.383	Slightly decrease	-	Enoyl-CoA hydratase/isomerase
Clocel_2977	0.456	2.289	2.051	3.78	3.198	0.03	1.632	1.867	4.688	2.524	0.814	5.43	2.919	2.706	2.168	Slightly decrease	-	CoA-binding domain protein
Clocel_2978	0.569	3.145	2.54	3.641	2.882	0.019	2.041	2.418	5.3	1.858	1.271	6.84	3.595	2.974	2.222	Slightly decrease	-	ABC transporter related
Clocel_2990	0.319	1.877	1.782	3.129	1.265	0.019	1.379	1.657	2.728	0.267	0.62	2.309	0.743	0.486	0.26	Decrease	-	dipeptidase
Clocel_2992	0.251	2.109	1.985	3.413	3.2	0.067	1.826	2.188	4.287	1.429	0.769	4.969	2.352	2.404	1.915	Slightly decrease	-	Methyltransferase type 11
Clocel_2993	0.549	2.273	1.851	4.365	2.964	0.005	1.718	2.049	4.785	1.738	0.554	3.668	1.891	1.653	1.089	Stable	-	metalloendopeptidase, glycoprotease family
Clocel_2996	0.442	2.763	2.419	4.198	3.048	0.065	1.626	1.574	4.458	1.766	1.146	5.292	2.2	2.994	1.92	Slightly decrease	-	FAD-dependent pyridine nucleotide-disulphide oxidoreductase
Clocel_3000	0.373	2.444	2.155	4.074	2.468	0.005	1.352	1.919	5.799	1.461	0.502	4.408	1.484	1.08	0.801	Stable	-	3-phosphoshikimate 1-carboxyvinyltransferase
Clocel_3009	0.172	0.933	0.798	1.13	0.527	0.005	0.596	0.709	1.046	0.219	0.489	2.588	0.979	0.889	0.543	Slightly decrease	GH3	glycoside hydrolase family 3 domain protein
Clocel_3011	0.91	2.831	2.4	3.64	3.197	0.005	0.618	0.639	1.216	0.531	0.289	1.382	0.668	0.766	0.749	Slightly decrease	-	nitroreductase
Clocel_3013	0.48	2.164	1.74	3.118	2.379	0.005	1.216	1.673	4.196	1.261	0.673	2.365	1.654	1.077	0.808	Stable	-	histidinol phosphate phosphatase HisJ family
Clocel_3024	0.6	2.366	1.859	2.5	2.312	0.068	2.287	2.411	4.19	2.137	0.756	2.915	1.658	1.919	1.647	Decrease	-	dTDP-glucose 4,6-dehydratase
Clocel_3025	0.51	2.346	1.825	2.77	2.082	0.047	1.664	1.711	2.857	1	0.956	4.261	2.239	2.235	1.622	Decrease	-	glucose-1-phosphate thymidylyltransferase
Clocel_3026	0.303	2.532	2.455	3.272	2.981	0.005	1.616	2.075	5.749	2.286	0.687	4.569	1.938	1.884	1.394	Increase	GT2	glycosyl transferase family 2
Clocel_3027	0.57	2.665	2.047	3.106	2.854	0.005	0.776	1.218	3.618	1.982	0.632	4.356	2.054	2.189	2.118	Stable	-	periplasmic solute binding protein
Clocel_3028	0.304	1.865	1.766	3.572	2.448	0.005	0.915	1.146	3.608	1.659	0.884	7.106	2.782	2.061	1.384	Stable	-	uncharacterized protein family UPF0079, ATPase
Clocel_3029	0.578	2.411	2.24	2.758	1.906	0.087	1.875	2.219	3.161	0.654	0.901	4.062	2.576	2.546	1.675	Decrease	-	peptidase M22 glycoprotease
Clocel_3032	0.793	3.34	2.625	3.516	2.804	0.025	1.76	1.808	3.446	1.201	0.929	3.846	1.588	1.365	1.164	Slightly decrease	-	Tex-like protein-like
Clocel_3033	0.523	2.216	1.558	2.079	1.767	0.132	1.754	1.814	2.774	0.928	0.637	3.042	1.676	1.521	1.057	Decrease	-	peptide chain release factor 2
Clocel_3035	0.379	2.504	2.457	3.974	2.944	0.03	1.425	1.749	5.719	2.317	0.499	3.052	1.781	1.549	1.267	Slightly decrease	-	preprotein translocase, SecA subunit
Clocel_3036	0.191	0.571	0.477	1.084	2.242	0.071	0.503	0.249	2.965	1.981	0.378	1.699	2.098	2.443	1.798	Slightly decrease	-	sigma 54 modulation protein/ribosomal protein S30EA
Clocel_3039	0.325	2.185	1.982	3.729	3.066	0.005	2.05	2.341	6.976	2.341	0.739	4.716	2.228	1.778	1.148	Increase	-	helicase, RecD/TraA family
Clocel_3040	0.411	1.926	1.96	3.857	1.821	0.016	1.253	1.469	1.594	0.272	0.433	2.012	0.641	0.575	0.508	Decrease	-	S-adenosylmethionine synthetase
Clocel_3042	0.391	2.621	2.322	3.266	2.419	0.005	1.667	2.346	5.899	1.675	0.607	3.068	0.955	0.898	0.958	Stable	-	cell shape determining protein, MreB/Mrl family
Clocel_3048	0.23	1.927	2.278	4.061	2.52	0.005	0.149	1.86	6.456	3.246	0.394	2.404	0.916	1.14	1.306	Increase	-	ATPase, F1 complex, delta/epsilon subunit-like
Clocel_3049	0.259	1.678	1.841	3.467	2.904	0.043	0.967	1.24	4.091	2.387	0.48	3.026	1.969	2.376	2.369	Slightly decrease	-	ATP synthase F1, beta subunit
Clocel_3050	0.322	2.029	2.012	3.528	3.383	0.021	1.234	1.389	4.044	2.889	0.632	4.048	2.395	3.039	3.134	Stable	-	ATP synthase F1, gamma subunit
Clocel_3051	0.307	2.068	2.028	3.712	3.301	0.01	0.765	1.114	3.946	2.313	0.552	3.886	2.106	2.591	2.784	Increase	-	ATP synthase F1, alpha subunit
Clocel_3052	0.293	1.837	1.58	2.717	2.724	0.077	1.286	1.542	3.282	2.72	0.784	5.409	2.866	3.759	3.557	Slightly decrease	-	ATP synthase F1, delta subunit
Clocel_3053	0.3	1.78	1.775	3.222	3.101	0.133	1.039	1.338	2.957	3.196	0.519	3.021	1.364	1.77	2.48	Slightly decrease	-	ATP synthase F0, B subunit
Clocel_3054	0.281	2.15	2.207	2.922	3.251	0.25	3.467	7.217	25.933	30.5	0.276	2.453	1.561	1.767	2.316	Stable	-	ATP synthase F0, C subunit
Clocel_3055	0.28	2.001	2.29	2.82	2.8	0.033	0.859	1.141	3.615	2.253	0.634	3.435	2.534	3.052	2.938	Slightly decrease	-	ATP synthase F0, A subunit
Clocel_3058	0.218	1.487	1.413	2.602	1.35	0.02	0.874	1.387	2.942	0.275	0.327	3.117	1.632	1.291	0.752	Slightly decrease	-	acetyl-CoA acetyltransferase
Clocel_3059	0.409	1.553	1.65	1.863	0.776	0.021	1.585	1.684	2.705	0.274	0.626	1.79	1.3	0.866	0.47	Decrease	-	UDP-N-acetylglucosamine 2-epimerase
Clocel_3061	0.451	1.868	1.689	2.142	1.123	0.022	1.796	1.709	3.101	0.701	0.706	2.057	1.011	0.934	1.221	Decrease	-	uracil phosphoribosyltransferase
Clocel_3062	0.468	1.872	1.8	2.049	0.709	0.005	1.379	1.81	2.583	0.062	0.823	4.086	0.918	0.918	0.509	Decrease	-	sugar-phosphate isomerase, RpiB/LacA/LacB family
Clocel_3067	0.602	2.866	2.16	2.777	1.664	0.03	1.155	1.462	2.601	0.699	1.105	4.432	2.249	1.79	1.412	Decrease	-	peptide chain release factor 1
Clocel_3070	0.345	1.971	2.203	3.524	2.495	0.005	1.075	1.657	3.276	1.03	1.394	5.884	2.178	1.754	1.309	Stable	-	Thymidine kinase
Clocel_3071	0.947	4.12	3.557	4.45	1.713	0.09	3.209	3.583	3.891	0.854	0.382	1.337	0.5	0.548	0.589	Decrease	-	ribosomal protein L31
Clocel_3073	0.491	2.213	1.933	2.751	2.391	0.044	2.169	2.156	4.24	1.343	1.085	6.53	2.304	1.877	1.48	Slightly decrease	-	transcription termination factor Rho
Clocel_3077	0.028	0.217	0.213	0.714	0.984	0.005	0.233	0.358	0.697	0.357	0.15	1.394	0.814	1.167	1.247	Increase	-	Ig domain protein group 2 domain protein
Clocel_3082	0.293	1.583	1.224	1.632	1.047	0.022	1.129	1.227	2.412	0.619	0.618	3.193	1.303	1.366	1.053	Slightly decrease	-	CTP synthase
Clocel_3085	0.497	1.836	1.853	2.809	2.359	0.005	1.057	1.079	2.189	1.096	0.573	2.191	1.35	1.347	1.389	Stable	-	D-alanine/D-alanine ligase
Clocel_3086	0.427	2.348	1.864	2.953	2.329	0.042	2.615	2.711	7.191	2.157	1.269	7.23	2.521	2.418	1.784	Slightly decrease	GT28	Monogalactosyldiacylglycerol synthase
Clocel_3095	0.452	2.572	2.178	3.646	2.876	0.013	1.82	2.163	5.161	1.995	1.019	7.88	2.883	2.911	2.043	Stable	-	4-diphosphocytidyl-2C-methyl-D-erythritol kinase
Clocel_3097	0.194	1.184	1.216	2.733	2.088	0.052	1.384	1.485	3.827	2.289	0.686	4.605	2.397	2.699	1.947	Slightly decrease	-	protein of unknown function DUF1021
Clocel_3098	0.306	3.044	3.629	5.975	5.204	0.028	0.552	0.839	3.808	3.447	0.207	3.743	1.853	2.369	3.054	Increase	-	methyl-accepting chemotaxis sensory transducer with Cache sensor
Clocel_3106	0.38	2.463	2.332	3.933	3.375	0.023	1.155	1.425	4.933	3.115	0.6	4.697	2.014	2.247	2.74	Stable	-	toxic anion resistance family protein
Clocel_3107	0.431	2.939	2.664	4.473	4.367	0.037	1.196	1.535	5.234	3.054	0.873	5.765	3.044	3.7	4.446	Slightly decrease	-	hypothetical protein Clocel_3107
Clocel_3111	0.07	0.681	0.697	1.781	1.736	0.005	0.073	0.08	0.246	0.161	0.036	0.223	0.15	0.175	0.172	Slightly decrease	GH5	glycoside hydrolase family 5
Clocel_3112	0.026	0.172	0.154	0.462	0.535	0.005	0.038	0.043	0.179	0.079	0.019	0.199	0.13	0.205	0.174	Slightly decrease	-	hypothetical protein Clocel_3112
Clocel_3115	0.324	1.434	1.236	3.119	1.909	0.005	0.992	1.498	4.185	1.173	0.758	6.283	2.648	2.462	2.084	Stable	-	dihydrodipicolinate synthase
Clocel_3116	0.287	1.866	1.802	2.764	1.876	0.005	1.309	1.96	3.592	1.106	0.636	3.802	1.58	1.786	1.561	Stable	-	tRNA synthetase class II (D K and N)
Clocel_3117	0.135	0.655	0.661	2.67	4.429	0.005	0.218	0.421	2.613	2.481	0.279	2.93	2.306	4.377	4.821	Increase	-	Hemolysin-type calcium-binding region
Clocel_3132	0.209	1.646	1.832	5.736	3.435	0.005	0.136	0.447	1.825	0.359	0.416	3.085	1.611	1.435	1.491	Stable	-	phenazine biosynthesis protein PhzF family
Clocel_3138	0.222	2.412	3.002	7.556	5.059	0.005	0.368	0.563	2.028	0.597	0.236	4.506	2.173	1.662	1.161	Increase	-	oxidoreductase domain protein
Clocel_3139	0.19	1.867	2.704	7.403	5.016	0.005	0.207	0.437	2.31	0.839	0.196	6.177	2.579	1.891	0.924	Increase	-	nucleotide sugar dehydrogenase
Clocel_3143	0.265	2.269	2.095	3.094	2.383	0.005	0.754	1.174	2.102	0.866	0.452	3.742	2.654	2.041	1.578	Stable	-	protein of unknown function DUF201
Clocel_3146	0.246	1.876	1.856	3.65	2.539	0.005	0.854	1.187	3.378	1.135	0.347	4.031	2.838	2	1.325	Increase	-	uncharacterized conserved protein UCP033563
Clocel_3147	0.346	6.866	7.232	10.131	4.907	0.005	0.862	0.897	4.552	1.31	0.266	4.035	2.272	1.654	1.574	Increase	-	hypothetical protein Clocel_3147
Clocel_3148	0.239	2.89	3.619	6.232	3.56	0.005	0.466	1.057	4.333	1.747	0.378	8.591	3.652	2.521	1.595	Increase	-	hypothetical protein Clocel_3148
Clocel_3150	0.232	2.953	3.273	5.881	3.456	0.005	0.343	0.846	3.77	1.075	0.271	7.244	3.093	1.939	1.263	Increase	-	ornithine cyclodeaminase/mu-crystallin
Clocel_3151	0.257	4.073	4.4	6.377	3.446	0.005	0.275	0.735	2.071	0.861	0.51	8.58	2.707	2.516	1.758	Increase	-	Pyridoxal-5'-phosphate-dependent protein beta subunit
Clocel_3153	0.288	2.184	2.197	6.499	3.635	0.005	0.753	1.032	2.413	0.648	0.45	3.549	1.315	1.366	0.904	Stable	-	hypothetical protein Clocel_3153
Clocel_3173	0.391	2.288	2.023	3.272	2.774	0.044	1.628	1.957	5.208	3.335	0.746	4.131	1.569	1.971	1.919	Slightly decrease	-	extracellular solute-binding protein family 1
Clocel_3176	0.094	1.148	1.483	4.675	4.576	0.005	0.046	0.103	0.747	0.428	0.079	1.234	0.672	1.063	1.074	Increase	-	Ig domain protein group 2 domain protein
Clocel_3180	0.318	2.459	2.403	4.751	2.352	0.007	0.822	0.806	1.543	0.227	0.43	1.213	0.462	0.462	0.223	Slightly decrease	-	Leucyl aminopeptidase
Clocel_3181	0.053	0.294	0.247	0.792	1.627	0.005	0.041	0.069	0.556	0.804	0.079	0.825	0.778	1.69	1.753	Increase	-	M6 family metalloprotease domain protein
Clocel_3182	0.463	1.741	1.45	2.727	3.121	0.053	0.973	0.833	2.404	1.926	0.728	1.245	1.928	2.016	2.441	Slightly decrease	-	hypothetical protein Clocel_3182
Clocel_3183	0.33	1.896	1.538	2.138	2.114	0.005	1.994	2.395	4.847	2.395	1.869	8.097	2.619	2.719	2.615	Stable	-	hypothetical protein Clocel_3183
Clocel_3184	0.317	2.468	2.383	3.625	3.3	0.174	2.116	2.035	6.326	3.628	1.33	7.497	2.807	3.772	3.576	Slightly decrease	-	hypothetical protein Clocel_3184
Clocel_3186	0.557	1.968	1.871	2.447	2.275	0.005	1.588	1.529	5.324	2.059	1.001	4.294	3.192	2.598	1.74	Stable	-	hypothetical protein Clocel_3186
Clocel_3188	0.306	1.931	1.897	3.721	2.767	0.005	1.455	1.394	5.061	1.788	0.772	3.836	2.008	2.188	1.999	Increase	-	heat shock protein DnaJ domain protein
Clocel_3193	0.032	0.395	0.416	1.354	1.685	0.005	0.034	0.053	0.236	0.234	0.02	0.213	0.196	0.352	0.34	Increase	-	Dockerin type 1
Clocel_3194	0.109	0.514	0.443	0.733	0.493	0.005	0.158	0.229	0.71	0.126	0.113	0.907	0.347	0.27	0.174	Slightly decrease	isomerase	mannose-6-phosphate isomerase, class I
Clocel_3196	0.056	0.279	0.221	0.358	0.241	0.005	0.109	0.146	0.403	0.009	0.114	0.665	0.252	0.232	0.146	Decrease	GH130	glycosidase related protein
Clocel_3197	0.045	0.175	0.15	0.279	0.177	0.005	0.066	0.084	0.344	0.066	0.045	0.226	0.112	0.095	0.045	Decrease	GH130	glycosidase related protein
Clocel_3198	0.032	0.108	0.082	0.125	0.107	0.005	0.041	0.041	0.165	0.053	0.065	0.159	0.147	0.134	0.083	Decrease	-	N-acylglucosamine 2-epimerase
Clocel_3199	0.043	0.094	0.073	0.15	0.128	0.022	0.107	0.095	0.404	0.321	0.15	0.436	0.211	0.251	0.229	Decrease	-	binding-protein-dependent transport systems inner membrane component
Clocel_3201	0.063	0.15	0.117	0.19	0.177	0.044	0.103	0.057	0.384	0.322	0.055	0.169	0.086	0.105	0.115	Decrease	-	extracellular solute-binding protein family 1
Clocel_3204	0.211	0.883	0.856	1.386	0.727	0.005	0.596	0.556	1.534	0.441	0.282	1.033	0.774	0.723	0.555	Slightly decrease	-	lipolytic protein G-D-S-L family
Clocel_3205	0.098	0.522	0.412	0.578	0.534	0.005	0.336	0.422	0.82	0.32	0.222	1.289	0.544	0.672	0.605	Slightly decrease	GH2	glycoside hydrolase family 2 sugar binding
Clocel_3206	0.303	1.785	2.071	3.261	3.236	0.011	1.265	1.847	5.256	2.33	0.853	3.163	2.34	2.759	2.606	Stable	-	transcriptional regulator, LacI family
Clocel_3207	0.339	2.08	1.733	2.925	2.247	0.005	0.57	2.246	4.958	1.88	1.186	6.957	2.51	2.43	1.749	Stable	-	NAD-dependent glycerol-3-phosphate dehydrogenase domain protein
Clocel_3208	0.41	3.013	2.848	4.076	2.729	0.005	1.243	1.782	5.187	1.757	0.737	5.716	2.197	1.864	1.31	Stable	-	protein of unknown function DUF815
Clocel_3210	0.377	2.006	1.773	3.097	2.293	0.058	1.353	1.809	4.639	1.531	0.649	3.905	2.387	2.171	1.689	Slightly decrease	-	diguanylate phosphodiesterase
Clocel_3221	0.465	2.731	2.358	3.906	3.969	0.005	4.423	3.519	11.558	9.173	0.599	3.995	2.452	3.207	3.512	Increase	-	hypothetical protein Clocel_3221
Clocel_3222	0.291	1.591	1.627	2.531	2.138	0.102	1.051	0.977	3.051	2.167	0.828	5.75	2.545	2.806	2.848	Slightly decrease	-	hypothetical protein Clocel_3222
Clocel_3239	0.104	0.336	0.239	0.256	0.108	0.068	2.068	2.277	4.52	0.418	1.403	4.61	1.899	1.096	0.601	Decrease	-	nitroreductase
Clocel_3240	0.149	0.455	0.314	0.354	0.227	0.13	2.568	2.255	3.143	0.876	1.643	8.912	2.99	2.059	1.176	Decrease	-	Pirin domain protein
Clocel_3242	0.052	0.49	0.35	0.834	1.052	0.005	0.159	0.246	0.833	0.781	0.063	0.385	0.385	0.946	0.927	Increase	GH5,CBM2	glycoside hydrolase family 5
Clocel_3244	0.013	0.08	0.082	0.2	0.386	0.005	0.005	0.01	0.041	0.061	0.06	0.247	0.15	0.399	0.687	Slightly decrease	-	peptidase domain protein
Clocel_3252	0.508	2.028	1.6	2.617	2.364	0.043	1.397	1.701	3.203	0.663	0.989	4.915	2.564	2.906	3.224	Slightly decrease	-	GCN5-related N-acetyltransferase
Clocel_3277	0.259	2.284	1.836	2.63	1.394	0.005	1.412	1.147	1.96	0.429	0.507	3.243	1.944	1.58	1.281	Stable	-	hypothetical protein Clocel_3277
Clocel_3281	0.359	1.745	1.485	2.342	1.951	0.005	1.483	1.49	2.268	1.081	0.983	3.133	2.741	2.397	1.74	Stable	-	UDP-N-acetylmuramoylalanine/D-glutamate ligase
Clocel_3283	0.435	2.605	2.284	3.512	2.183	0.005	2.382	2.309	4.868	1.868	0.833	6.068	2.405	1.928	1.383	Stable	-	protein of unknown function UPF0153
Clocel_3284	0.239	2.129	1.962	2.349	2.037	0.053	2.07	2.488	4.76	3.238	1.429	6.927	3.348	3.35	3.939	Slightly decrease	-	regulatory protein MarR
Clocel_3293	0.498	2.254	1.823	2.416	1.377	0.06	1.615	1.983	2.116	0.474	0.8	3.83	1.672	1.526	1.27	Decrease	-	leucyl-tRNA synthetase
Clocel_3308	0.344	1.409	1.249	2.024	1.002	0.005	0.664	1.159	2.086	0.136	0.714	5.558	1.921	1.545	1.356	Slightly decrease	-	phenazine biosynthesis protein PhzF family
Clocel_3309	0.675	2.27	1.674	2.358	1.611	0.005	0.193	0.284	0.74	0.358	1.564	7.387	4.118	6.089	3.882	Slightly decrease	-	CheW domain protein
Clocel_3316	0.192	5.168	3.966	3.228	1.871	0.005	0.508	1.048	6.181	2.385	0.255	7.02	2.395	1.808	0.937	Increase	-	COMC family protein
Clocel_3321	0.366	2.138	1.974	3.425	2.175	0.005	0.904	1.725	5.746	1.301	0.679	5.634	2.219	1.898	1.27	Stable	-	HAD superfamily (subfamily IA) hydrolase, TIGR02254
Clocel_3324	0.471	2.325	1.91	2.936	2.279	0.019	1.535	1.812	4.272	1.694	0.737	3.544	1.638	1.625	1.439	Slightly decrease	-	glutaminyl-tRNA synthetase
Clocel_3332	0.289	1.49	1.597	2.93	3.141	0.03	0.944	1.193	4.416	3.12	0.62	3.501	1.705	2.154	2.34	Slightly decrease	-	membrane-flanked domain
Clocel_3336	0.178	0.639	0.543	1.092	0.936	0.005	0.381	0.436	1.256	0.32	0.247	1.45	0.517	0.493	0.495	Slightly decrease	CE2	GDSL family lipase
Clocel_3359	0.03	0.292	0.282	0.663	0.708	0.005	0.043	0.078	0.478	0.433	0.042	0.356	0.358	0.475	0.464	Increase	GH5,CBM65	Cellulase
Clocel_3360	0.274	1.446	1.164	2.318	2.311	0.005	1.009	1.281	2.86	1.184	0.717	3.903	1.718	1.666	1.092	Stable	-	phosphomethylpyrimidine kinase
Clocel_3366	0.112	1.293	1.649	3.701	4.339	0.005	0.785	1.301	5.352	3.785	0.503	3.813	2.061	2.743	3.817	Increase	-	alkyl hydroperoxide reductase/ Thiol specific antioxidant/ Mal allergen
Clocel_3370	0.494	2.629	2.44	4.36	4.273	0.005	1.042	0.931	2.014	2.944	0.429	2.441	1.357	1.164	0.998	Stable	-	hypothetical protein Clocel_3370
Clocel_3377	0.569	2.815	2.284	4.189	2.954	0.005	1.95	2.561	7.921	2.396	0.925	5.545	2.234	2.04	1.405	Stable	-	Heat shock protein 70
Clocel_3378	0.532	2.718	2.322	3.266	2.723	0.071	1.674	2.299	4.658	1.848	0.384	4.629	1.242	1.27	0.834	Slightly decrease	-	heat shock protein DnaJ domain protein
Clocel_3384	0.289	1.912	1.842	3.712	4.134	0.099	0.798	1.002	4.166	2.852	0.889	6.275	2.695	3.588	5.01	Slightly decrease	-	hypothetical protein Clocel_3384
Clocel_3389	0.791	3.758	2.404	2.6	2.449	0.005	1.102	1.683	4.065	1.784	0.552	2.942	1.691	1.837	2.115	Stable	-	histidyl-tRNA synthetase
Clocel_3410	0.387	2.11	1.865	2.453	2.009	0.005	1.743	2.271	10.486	2.886	0.374	4.053	1.278	1.126	0.962	Increase	-	FAD-dependent pyridine nucleotide-disulphide oxidoreductase
Clocel_3415	0.345	1.808	1.667	2.442	1.332	0.043	1.249	1.61	2.603	0.416	0.592	3.134	1.587	1.583	1.974	Decrease	-	glutamyl-tRNA synthetase
Clocel_3427	0.305	1.697	1.465	3.17	1.417	0.005	0.667	1.023	4.19	0.402	0.543	3.894	1.935	1.451	1.072	Stable	-	NUDIX hydrolase
Clocel_3429	0.89	1.419	0.971	1.497	1.028	0.005	0.804	0.657	1.188	0.073	1.534	2.043	0.535	0.599	0.854	Decrease	-	hybrid cluster protein
Clocel_3433	0.36	2.38	2.344	4.326	2.377	0.005	1.271	1.738	3.318	0.701	0.584	3.719	1.717	1.559	1.232	Stable	-	biotin and thiamin synthesis associated
Clocel_3443	0.478	2.895	2.116	2.408	2.51	0.029	1.412	1.381	3.373	2.141	0.94	2.838	1.396	2.651	2.97	Slightly decrease	-	peptidase S8 and S53 subtilisin kexin sedolisin
Clocel_3447	0.53	3.185	2.643	3.251	2.798	0.119	1.689	1.465	2.61	2.888	0.861	3.064	1.769	2.033	2.953	Decrease	-	prolipoprotein diacylglyceryl transferase
Clocel_3454	0.163	0.634	0.464	0.803	0.469	0.051	1.178	1.252	1.073	0.878	0.621	1.926	0.881	1.791	1.29	Decrease	-	Peptidase M23
Clocel_3455	0.363	1.915	1.746	3.155	3.3	0.005	1.243	1.515	5.15	4.179	0.488	3.033	1.611	2.259	3.474	Increase	-	methyl-accepting chemotaxis sensory transducer with Cache sensor
Clocel_3456	0.675	2.181	1.722	2.332	1.835	0.005	3.598	3.447	6.075	2.452	0.915	1.967	1.831	1.414	0.912	Stable	-	glutamate/cysteine ligase, /amino acid ligase
Clocel_3457	0.799	2.555	1.981	2.295	0.801	0.089	2.275	1.917	2.691	0.027	0.711	0.998	0.439	0.306	0.264	Decrease	-	Heavy metal transport/detoxification protein
Clocel_3458	0.727	3.328	2.354	1.613	0.987	0.072	3.832	2.257	2.952	0.904	0.732	1.304	0.65	0.857	1.372	Decrease	-	protein of unknown function DUF156
Clocel_3460	0.314	1.867	1.853	4.02	3.839	0.074	0.92	1.107	4.509	4.223	0.547	2.885	2.289	2.841	3.868	Slightly decrease	-	Na+ ABC transporter, NatB
Clocel_3461	0.392	2.325	2.094	4.087	3.308	0.051	1.194	1.436	4.644	3.262	0.356	2.19	1.001	1.277	2.111	Slightly decrease	-	ABC transporter related
Clocel_3462	0.348	2.086	2.215	2.423	1.714	0.005	0.778	1.75	5.417	1.194	1.011	6.606	2.223	1.808	0.922	Stable	-	Rhodanese domain protein
Clocel_3463	0.305	2.097	1.749	3.951	4.018	0.005	1.04	1.36	3.44	3.16	0.695	5.18	2.845	3.317	3.643	Increase	-	protein of unknown function DUF214
Clocel_3465	0.262	2.066	2.4	5.267	4.749	0.057	0.906	1.06	4.176	2.08	0.665	5.832	2.171	2.494	2.736	Slightly decrease	-	hypothetical protein Clocel_3465
Clocel_3466	0.276	1.553	1.789	5.596	6.403	0.025	0.548	0.705	3.652	2.394	0.56	3.512	3.252	3.688	3.576	Increase	-	methyl-accepting chemotaxis sensory transducer
Clocel_3475	0.484	1.816	1.385	2.091	1.084	0.005	0.847	0.898	3.424	0.212	0.531	4.109	1.969	3.375	2.375	Stable	-	cysteine synthase
Clocel_3480	0.507	2.37	1.811	3.082	2.295	0.024	0.564	0.631	1.378	0.513	0.769	3.444	1.745	1.809	1.492	Decrease	-	FAD-dependent pyridine nucleotide-disulphide oxidoreductase
Clocel_3481	0.442	1.904	1.414	2.242	1.415	0.005	1.122	1.258	2.478	0.625	1.092	4.459	2.428	2.283	1.746	Slightly decrease	-	Domain of unknown function DUF1905
Clocel_3482	0.524	2.361	2.054	3.939	2.366	0.005	1.64	1.56	4.781	1.417	1.211	4.966	1.727	1.814	2.053	Stable	-	Nicotinamide phosphoribosyltransferase
Clocel_3483	0.455	1.906	1.54	2.904	2.336	0.005	0.965	1.307	4.023	1.18	0.809	4.083	1.93	1.478	1.001	Stable	-	isochorismatase hydrolase
Clocel_3489	0.166	1.179	1.239	2.639	1.646	0.005	0.504	0.861	3.372	1.038	0.372	4.478	1.803	1.371	0.963	Stable	GH2	glycoside hydrolase family 2 sugar binding
Clocel_3507	0.372	2.489	3.375	4.774	3.798	0.005	1.08	1.631	5.267	1.872	0.752	10.61	4.152	3.571	2.14	Increase	-	Ion transport 2 domain protein
Clocel_3522	0.265	2.563	2.521	4.029	3.309	0.005	0.125	1.178	7.125	3.447	0.317	5.169	2.044	2.207	2.136	Increase	-	hypothetical protein Clocel_3522
Clocel_3551	0.323	1.884	1.527	2.041	1.195	0.198	4.695	5.267	3.636	0.599	3.321	12.634	2.658	2.636	1.674	Decrease	-	putative transcriptional regulator, XRE family
Clocel_3587	0.831	3.809	3.346	4.898	3.034	0.098	2.56	2.774	4.733	3.532	0.747	2.886	1.496	1.539	1.876	Decrease	-	helix-turn-helix domain protein
Clocel_3592	0.583	2.346	1.96	3.141	2.153	0.005	0.489	1.044	3.622	1.2	0.652	3.666	1.551	1.404	0.88	Stable	-	iron-sulfur cluster repair di-iron protein
Clocel_3596	0.372	2.385	2.327	4.135	3.268	0.005	1.071	1.651	5.046	1.714	0.404	4.85	2.573	1.806	1.16	Increase	-	helicase domain protein
Clocel_3613	0.318	2.256	2.16	2.654	2.734	0.149	1.683	1.457	4.514	3.428	0.609	4.592	1.903	2.386	2.603	Slightly decrease	-	Na+/H+ antiporter NhaA
Clocel_3618	0.214	1.311	1.647	6.63	4.08	0.005	0.638	0.884	3.261	1.942	0.615	5.406	1.885	1.229	1.062	Increase	-	UbiE/COQ5 methyltransferase
Clocel_3622	0.452	1.996	1.895	3.353	2.562	0.005	1.267	2.167	7.933	1.967	1.667	8.143	5	4.619	4.048	Stable	-	aminotransferase class-III
Clocel_3626	0.47	1.992	1.761	3.094	2.497	0.035	1.893	1.993	6.217	2.267	0.725	3.974	1.837	1.482	0.944	Slightly decrease	-	protein of unknown function DUF181
Clocel_3627	0.627	2.665	2.132	3.787	2.869	0.023	1.722	2.158	8.259	2.655	0.956	3.842	3.006	1.852	1.175	Slightly decrease	-	hypothetical protein Clocel_3627
Clocel_3628	0.554	2.573	2.307	3.95	2.884	0.005	1.362	1.788	8.353	2.52	0.201	3.616	1.091	0.982	0.848	Increase	-	SagB-type dehydrogenase domain
Clocel_3629	0.533	2.569	2.334	4.069	2.821	0.005	1.155	1.517	3.787	1.057	0.752	5.064	1.98	1.278	0.829	Stable	-	hypothetical protein Clocel_3629
Clocel_3631	0.586	1.421	1.515	2.177	2.175	0.005	1.408	1.628	5.075	2.081	1.101	4.153	3.673	2.463	1.34	Stable	-	protein of unknown function DUF181
Clocel_3632	0.466	2.163	1.641	2.748	2.423	0.026	1.238	1.434	4.704	1.863	0.8	4.36	2.357	2.13	1.476	Slightly decrease	-	hypothetical protein Clocel_3632
Clocel_3633	0.405	1.586	1.486	2.51	2.153	0.005	1.091	1.39	3.898	1.511	0.448	2.534	1.849	1.743	1.377	Stable	-	hypothetical protein Clocel_3633
Clocel_3634	0.596	2.611	2.709	4.61	3.634	0.005	1.411	2.328	8.097	2.249	1.053	6.185	3.275	2.155	1.523	Stable	-	Lantibiotic dehydratase domain protein
Clocel_3636	0.68	2.807	2.547	3.824	2.916	0.057	1.75	1.817	6.002	3.04	0.806	1.848	2.182	1.97	1.947	Slightly decrease	-	ABC transporter related
Clocel_3643	0.533	2.873	2.667	3.61	2.308	0.005	0.857	1.619	5.952	1.81	1.182	5.042	2.312	2.984	2.198	Stable	-	hypothetical protein Clocel_3643
Clocel_3657	0.203	1.061	0.938	1.592	0.918	0.005	0.272	0.877	2.259	0.432	0.377	2.824	0.715	0.612	0.556	Slightly decrease	GH43	Xylan 1,4-beta-xylosidase
Clocel_3662	0.023	0.103	0.075	0.2	0.282	0.005	0.026	0.038	0.114	0.043	0.026	0.255	0.117	0.141	0.121	Slightly decrease	GH5,CBM17	Cellulase
Clocel_3665	0.241	1.925	1.921	4.112	2.604	0.005	0.639	1.032	2.889	1.066	0.322	2.549	2.636	2.658	2.362	Increase	-	Radical SAM domain protein
Clocel_3666	0.215	1.446	1.427	3.152	2.332	0.005	0.605	1.005	2.171	0.405	0.471	6.995	2.731	1.996	1.267	Stable	-	Radical SAM domain protein
Clocel_3669	0.461	2.037	1.523	2.691	2.392	0.005	1.326	1.095	2.105	0.432	0.005	5.405	1.676	1.514	0.838	Increase	-	glucosamine/fructose-6-phosphate aminotransferase, isomerizing
Clocel_3670	0.485	2.909	2.623	4.212	3.724	0.005	1.381	1.799	5.979	2.269	1.005	6.558	2.865	2.682	2	Stable	-	Undecaprenyl-phosphate glucose phosphotransferase
Clocel_3671	0.376	2.231	2.184	3.007	2.825	0.005	1.181	1.78	5.231	2.387	1.013	6.022	1.709	1.986	3.044	Stable	-	cell envelope-related transcriptional attenuator
Clocel_3672	0.382	2.188	1.834	3.172	2.445	0.005	1.047	1.902	3.856	0.972	0.612	3.995	1.595	1.894	1.86	Stable	-	phosphoglucosamine mutase
Clocel_3674	0.224	1.51	1.884	3.691	1.899	0.018	0.865	1.386	3.616	0.815	0.328	3.527	1.376	1.193	1.032	Stable	-	butyrate kinase
Clocel_3675	0.287	1.525	1.655	2.796	1.143	0.005	0.808	1.255	2.776	0.337	0.405	1.688	1.587	0.871	0.347	Stable	-	phosphate butyryltransferase
Clocel_3676	0.604	2.74	2.104	3.31	2.716	0.005	1.831	2.039	3.108	1.038	0.771	5.959	2.086	2.219	1.701	Stable	-	FAD-dependent pyridine nucleotide-disulphide oxidoreductase
Clocel_3677	0.247	1.343	1.204	2.048	1.768	0.005	1.402	1.488	5.415	2.439	0.395	2.837	1.344	1.547	1.527	Increase	-	YbbR family protein
Clocel_3681	0.668	2.173	1.541	1.706	0.987	0.1	2.774	2.076	1.601	0.261	0.606	2.007	0.808	0.85	0.786	Decrease	-	FAD-dependent pyridine nucleotide-disulphide oxidoreductase
Clocel_3682	1.074	3.935	2.313	1.906	0.45	0.098	2.862	2.345	1.496	0.052	0.235	0.409	0.366	0.22	0.112	Decrease	-	thioredoxin
Clocel_3683	0.295	1.734	1.752	3.26	2.988	0.005	0.824	1.055	4.147	2.455	0.71	5.431	2.265	2.921	2.691	Increase	-	Tetratricopeptide TPR_1 repeat-containing protein
Clocel_3684	0.369	1.915	1.806	2.833	1.954	0.005	3.059	3.544	6.324	1.882	0.63	3.38	1.451	1.255	0.882	Stable	-	deoxyuridine 5'-triphosphate nucleotidohydrolase Dut
Clocel_3685	0.398	2.274	1.69	2.476	1.877	0.005	1.534	1.854	4.748	2.35	0.481	3.761	1.542	1.952	1.595	Stable	-	hypothetical protein Clocel_3685
Clocel_3686	0.536	2.775	2.375	2.981	1.428	0.032	1.921	2.447	4.307	0.597	0.559	2.373	1.056	0.946	0.829	Decrease	-	phosphoenolpyruvate-protein phosphotransferase
Clocel_3688	0.404	2.561	2.069	3.751	3.163	0.005	1.431	2.001	4.531	1.987	0.752	5.6	2.412	2.216	1.949	Increase	-	Citrate synthase
Clocel_3697	0.654	3.251	2.642	3.352	3.598	0.03	2.007	2.179	3.803	3.249	0.847	4.313	2.262	2.891	3.492	Slightly decrease	-	ribosomal protein S9
Clocel_3698	0.635	2.971	3.317	4.559	3.139	0.045	1.82	2.347	4.997	1.288	0.291	3.17	0.889	0.991	0.611	Slightly decrease	-	ribosomal protein L13
Clocel_3699	0.604	2.451	1.946	2.637	2.474	0.005	1.541	1.892	3.149	1.068	0.907	3.832	1.315	1.534	1.164	Stable	-	tRNA pseudouridine synthase A
Clocel_3700	0.476	2.442	2.07	2.85	2.434	0.005	1.279	2	7	3.404	1.02	4.809	2.601	3.356	3.656	Increase	-	cobalt transport protein
Clocel_3701	0.452	2.401	1.93	3	2.841	0.075	1.537	1.365	2.372	3.162	0.633	2.896	1.646	2.11	2.677	Slightly decrease	-	ABC transporter related
Clocel_3702	0.559	2.915	2.712	3.735	3.403	0.005	1.66	1.672	7.925	3.506	0.754	2.577	1.276	1.704	3.263	Increase	-	ABC transporter related
Clocel_3703	0.649	3.021	2.16	2.375	1.414	0.054	1.635	1.786	2.678	0.567	0.945	3.001	2.103	1.691	0.779	Decrease	-	ribosomal protein L17
Clocel_3704	0.61	2.385	2.034	2.506	2.428	0.052	1.849	1.972	4.059	2.802	0.603	3.138	1.435	1.573	1.912	Slightly decrease	-	DNA-directed RNA polymerase, alpha subunit
Clocel_3705	0.569	2.587	2.612	3.053	2.705	0.042	2.049	2.158	4.887	3.047	0.862	4.377	2.116	2.805	3.137	Slightly decrease	-	ribosomal protein S4
Clocel_3706	0.455	2.893	2.466	3.78	3.238	0.052	2.018	2.45	5.611	3.004	0.671	4.648	1.9	2.425	2.703	Slightly decrease	-	30S ribosomal protein S11
Clocel_3707	0.574	3.145	2.516	3.061	3.695	0.05	1.892	2.192	3.859	3.205	1.246	5.638	2.241	3.74	4.967	Slightly decrease	-	30S ribosomal protein S13
Clocel_3708	1.176	4.904	4.768	5.667	3.153	0.005	2.67	3.245	5.957	2.989	0.923	2.77	1.139	1.535	2.463	Stable	-	ribosomal protein L36
Clocel_3709	0.468	2.217	1.651	1.958	0.879	0.029	1.292	1.481	1.973	0.323	0.935	2.713	1.268	0.905	0.734	Decrease	-	translation initiation factor IF-1
Clocel_3710	0.282	1.625	1.421	2.025	1.598	0.08	1.788	2.1	3.417	1.197	0.867	4.997	1.885	1.627	1.295	Decrease	-	ribosomal protein L14E (/type)
Clocel_3712	0.237	1.33	1.288	1.63	0.761	0.039	1.44	1.935	2.255	0.3	0.662	3.167	1.586	1.119	0.781	Decrease	-	adenylate kinase
Clocel_3713	0.712	4.878	3.617	4.017	2.827	0.269	3.251	1.959	2.132	2.882	0.927	3.222	1.409	2.256	3.155	Decrease	-	preprotein translocase, SecY subunit
Clocel_3714	0.501	3.757	4.126	4.438	2.47	0.005	1.366	1.808	5.731	1.159	0.591	2.943	1.261	1.236	1.398	Stable	-	ribosomal protein L15
Clocel_3715	0.763	3.625	3.135	3.131	1.321	0.043	2.265	2.221	3.058	0.313	1.108	5.063	1.678	1.455	0.755	Decrease	-	ribosomal protein L30
Clocel_3716	0.475	2.996	2.472	3.536	2.978	0.063	1.894	2.175	4.357	2.33	0.973	6.119	2.105	2.664	2.47	Slightly decrease	-	ribosomal protein S5
Clocel_3717	0.515	2.881	2.436	3.167	2.452	0.056	2.3	2.443	5.531	1.706	1.209	4.467	2.082	2.564	2.523	Slightly decrease	-	ribosomal protein L18
Clocel_3718	0.561	2.961	2.238	2.783	2.187	0.071	2.233	2.393	3.661	1.588	0.621	3.58	1.462	1.606	1.325	Decrease	-	ribosomal protein L6
Clocel_3719	0.646	2.967	2.248	2.615	1.664	0.047	1.733	1.554	2.102	0.673	0.624	2.897	0.977	1	0.817	Decrease	-	ribosomal protein S8
Clocel_3721	0.65	3.147	2.42	3.292	2.521	0.066	2.205	1.905	3.413	2.229	0.767	3.08	1.152	1.409	1.571	Decrease	-	50S ribosomal protein L5
Clocel_3722	1.161	4.116	3.554	3.399	2.177	0.059	2.112	2.298	5.261	2.508	0.712	1.559	0.955	1.168	1.847	Decrease	-	ribosomal protein L24
Clocel_3723	0.549	2.979	2.703	3.23	2.839	0.029	2	2.79	5.838	3.282	0.737	3.19	1.699	1.987	1.71	Slightly decrease	-	ribosomal protein L14
Clocel_3724	0.569	2.876	2.362	3.071	2.006	0.052	2.122	2.519	4.286	1.206	0.684	3.432	2.123	2.167	1.554	Slightly decrease	-	30S ribosomal protein S17
Clocel_3725	0.625	3.589	2.675	2.651	1.208	0.067	1.894	1.984	2.309	0.39	0.963	3.608	1.247	1.196	0.684	Decrease	-	ribosomal protein L29
Clocel_3726	0.532	3.036	2.94	4.368	3.673	0.033	1.577	2.004	5.05	3.503	0.679	4.078	1.884	2.282	2.618	Slightly decrease	-	ribosomal protein L16
Clocel_3727	0.556	2.872	2.592	3.481	3.165	0.062	1.73	2.033	3.973	2.92	0.901	3.747	1.956	2.414	2.696	Slightly decrease	-	ribosomal protein S3
Clocel_3728	0.543	2.99	2.363	3.153	2.906	0.07	1.942	2.385	4.332	1.318	0.826	6.363	2.493	2.97	2.525	Slightly decrease	-	ribosomal protein L22
Clocel_3729	0.846	3.472	2.9	3.257	1.811	0.068	2.316	2.396	3.69	1.868	0.461	1.975	0.935	1.229	1.205	Decrease	-	ribosomal protein S19
Clocel_3730	0.491	3.047	2.793	3.91	3.323	0.011	1.712	2.309	5.108	2.511	0.512	4.035	1.359	1.843	2.521	Stable	-	ribosomal protein L2
Clocel_3731	0.644	2.834	2.283	2.867	2.227	0.079	2.09	2.1	3.449	1.566	0.671	2.464	1.838	2.204	2.188	Decrease	-	Ribosomal protein L25/L23
Clocel_3732	0.622	3.111	2.534	3.228	2.947	0.039	2.041	2.299	4.858	2.697	0.817	3.16	2.155	2.784	2.797	Slightly decrease	-	ribosomal protein L4/L1e
Clocel_3733	0.496	2.873	2.54	3.491	3.006	0.014	1.805	1.983	4.752	2.712	0.647	3.556	1.573	2.106	2.672	Stable	-	50S ribosomal protein L3
Clocel_3734	0.496	2.682	2.053	2.744	2.818	0.049	1.67	1.966	3.483	1.988	0.806	3.604	1.609	1.923	2.325	Slightly decrease	-	ribosomal protein S10
Clocel_3736	0.717	3.065	2.419	2.748	1.558	0.039	2.137	2.146	2.938	0.884	0.393	1.324	0.59	0.544	0.582	Decrease	-	translation elongation factor G
Clocel_3737	0.863	3.959	3.486	4.116	3.115	0.045	2.55	2.469	4.082	4.285	0.357	1.133	0.666	0.957	1.492	Slightly decrease	-	ribosomal protein S7
Clocel_3738	0.816	3.787	3.753	4.2	3.713	0.025	1.959	2.327	5.038	3.973	0.541	1.89	1.21	1.461	2.374	Slightly decrease	-	ribosomal protein S12
Clocel_3740	0.474	2.687	2.613	3.825	2.843	0.045	1.455	1.68	3.5	2.789	0.707	3.356	1.736	2.251	3.267	Slightly decrease	-	DNA-directed RNA polymerase, beta' subunit
Clocel_3741	0.466	2.579	2.559	3.392	2.859	0.03	1.729	1.749	3.757	3.293	0.624	3.456	1.534	1.983	2.869	Slightly decrease	-	DNA-directed RNA polymerase, beta subunit
Clocel_3742	0.444	2.05	1.876	2.52	1.215	0.066	1.904	2.472	3.057	0.2	0.384	2.529	0.821	0.719	0.454	Decrease	-	ribosomal protein L7/L12
Clocel_3743	0.555	2.735	2.121	2.57	1.997	0.046	1.654	2.095	2.936	0.958	1.02	4.277	1.539	1.843	1.946	Decrease	-	ribosomal protein L10
Clocel_3744	0.67	2.967	2.414	3.15	2.251	0.063	1.923	2.146	3.108	1.425	0.628	3.229	1.296	1.558	1.507	Decrease	-	ribosomal protein L1
Clocel_3745	0.638	3.278	2.754	3.286	1.876	0.062	2.109	2.41	2.894	1.069	0.749	2.651	1.006	1.269	1.122	Decrease	-	ribosomal protein L11
Clocel_3746	0.669	2.822	2.274	2.951	1.659	0.096	2.778	2.722	3.026	1.096	0.658	3.081	1.329	1.159	0.828	Decrease	-	NusG antitermination factor
Clocel_3748	0.989	3.424	3.289	3.864	2.6	0.152	3.303	2.189	4.371	1.674	0.745	1.426	0.716	0.782	1.698	Decrease	-	ribosomal protein L33
Clocel_3749	0.623	2.901	2.303	3.361	2.643	0.098	1.825	1.945	3.54	1.628	0.668	2.446	1.598	1.386	1.178	Decrease	-	translation elongation factor Tu
Clocel_3752	0.437	2.658	2.499	3.523	3.265	0.025	1.852	1.957	5.639	2.79	1.126	5.032	2.45	3.273	3.855	Slightly decrease	-	RNA methyltransferase, TrmH family, group 3
Clocel_3754	0.464	2.272	1.845	2.613	1.788	0.027	1.519	1.81	2.806	0.648	0.704	3.682	1.42	1.499	2.016	Slightly decrease	-	prolyl-tRNA synthetase
Clocel_3756	0.381	2.464	2.259	3.617	3.064	0.005	1.03	1.347	4.416	2.533	0.642	4.008	1.753	2.162	1.938	Increase	-	PilT protein domain protein
Clocel_3757	0.173	0.978	1.049	2.565	2.103	0.005	1.045	1.617	3.989	1.432	1.058	4.678	2.681	2.637	2.012	Stable	-	hypothetical protein Clocel_3757
Clocel_3758	0.346	2.399	2.499	4.4	3.359	0.005	0.915	0.915	4.946	3.76	0.408	2.678	1.668	1.679	1.884	Increase	-	DNA integrity scanning, DisA, linker region
Clocel_3760	0.287	1.24	1.154	2.809	2.044	0.005	0.617	0.76	3.133	0.99	0.491	3.992	2.821	2.28	1.425	Stable	-	ATPase AAA-2 domain protein
Clocel_3761	0.441	2.222	1.784	3.131	2.36	0.036	1.056	0.976	3.322	1.448	0.514	3.773	1.94	1.965	1.701	Slightly decrease	-	ATP:guanido phosphotransferase
Clocel_3762	0.561	2.493	2.332	3.84	2.302	0.005	1.159	0.866	3.473	1.827	0.368	3.864	1.281	1.245	1.468	Stable	-	UvrB/UvrC protein
Clocel_3763	0.557	2.304	2	2.817	2.048	0.005	1.851	1.891	4.545	1.426	0.748	2.823	2.683	1.632	0.984	Stable	-	transcriptional repressor, CtsR
Clocel_3764	0.485	2.233	1.616	2.2	1.888	0.005	0.567	0.533	4.5	0.433	0.552	2.272	0.84	0.675	0.44	Slightly decrease	-	Phosphoglycerate mutase
Clocel_3765	0.352	1.825	1.618	2.265	1.487	0.05	1.648	2.083	3.754	1.017	0.529	2.764	1.328	1.253	0.917	Decrease	-	Rfamily protein
Clocel_3769	0.344	2.83	2.535	4.096	2.669	0.005	1.359	1.89	4.088	1.257	0.819	4.823	1.448	1.207	0.925	Stable	-	pantoate/beta-alanine ligase
Clocel_3777	0.437	1.812	1.796	3.029	2.082	0.011	1.399	1.716	4.165	1.301	0.794	2.936	2.08	1.512	1.033	Slightly decrease	-	UDP-N-acetylmuramoylalanine/D-glutamate ligase
Clocel_3778	0.367	1.932	1.876	2.968	2.109	0.005	0.991	1.265	2.557	0.56	0.554	2.262	1.374	1.289	1.118	Stable	-	glycyl-tRNA synthetase
Clocel_3779	0.141	0.721	0.985	1.794	0.8	0.016	0.845	0.823	2.169	0.374	0.455	1.404	1.14	0.953	0.767	Slightly decrease	-	hypothetical protein Clocel_3779
Clocel_3780	0.517	2.352	1.819	2.636	1.435	0.042	1.583	1.901	2.646	0.437	0.778	3.471	1.388	1.427	1.383	Decrease	-	lysyl-tRNA synthetase
Clocel_3781	0.552	2.776	2.432	3.961	1.592	0.026	1.378	1.499	3.045	0.287	0.733	3.388	1.264	0.812	0.436	Decrease	-	transcription elongation factor GreA
Clocel_3782	0.638	2.996	2.195	3.154	2.739	0.051	1.564	1.677	2.129	0.849	1.159	5.911	2.25	2.623	2.16	Decrease	-	TIM-barrel protein, nifR3 family
Clocel_3783	0.568	2.517	1.898	2.485	1.747	0.005	1.28	1.839	2.122	0.714	0.956	3.778	1.404	1.446	1.287	Slightly decrease	-	putative transcriptional acitvator, Baf family
Clocel_3784	0.372	1.936	1.687	2.667	1.344	0.029	1.385	1.658	2.986	0.312	0.969	4.322	1.514	1.235	0.581	Decrease	-	Formate--tetrahydrofolate ligase
Clocel_3785	0.474	2.607	2.348	3.226	3.351	0.049	1.897	1.851	4.666	3.938	0.761	3.069	2.023	2.638	3.766	Slightly decrease	-	ATP-dependent metalloprotease FtsH
Clocel_3786	0.619	2.093	1.78	2.469	2.335	0.107	2.113	2.169	2.481	1.758	0.923	4	1.605	1.805	1.832	Decrease	-	hypoxanthine phosphoribosyltransferase
Clocel_3792	0.497	2.873	2.154	2.643	1.328	0.013	0.346	0.555	0.763	0.23	0.696	3.868	1.366	1.196	0.915	Decrease	-	RNA binding S1 domain protein
Clocel_3797	0.365	1.929	1.758	3.339	3.592	0.06	1.028	1.173	4.365	4.746	0.402	2.15	1.639	2.033	3.413	Slightly decrease	-	histone family protein DNA-binding protein
Clocel_3798	0.44	1.61	1.524	2.313	2.018	0.032	1.081	1.26	2.765	0.839	0.594	1.976	1.702	1.946	2.002	Slightly decrease	-	MazG family protein
Clocel_3801	0.435	2.765	2.629	4.086	3.706	0.024	1.002	1.206	4.706	3.403	0.595	3.277	1.714	2.298	3.654	Slightly decrease	-	PpiC-type peptidyl-prolyl cis-trans isomerase
Clocel_3802	0.379	2.717	2.749	4.049	3.189	0.03	1.142	1.5	4.333	2.637	0.349	3.12	1.02	1.308	1.967	Stable	-	PpiC-type peptidyl-prolyl cis-trans isomerase
Clocel_3803	0.529	3.029	2.591	3.027	2.221	0.005	1.46	1.756	3.603	1.362	0.814	4.121	1.816	1.523	1.184	Stable	-	transcription-repair coupling factor
Clocel_3807	0.298	1.73	1.745	3.255	2.608	0.026	1.33	1.9	4.612	2.007	0.73	4.414	2.335	2.611	1.941	Slightly decrease	-	ribose-phosphate pyrophosphokinase
Clocel_3808	0.308	1.977	1.824	3.092	2.683	0.039	1.218	1.493	3.846	1.665	0.649	6.16	2.481	3.243	3.019	Slightly decrease	-	UDP-N-acetylglucosamine pyrophosphorylase
Clocel_3809	0.2	1.619	1.468	2.985	1.139	0.005	0.689	0.806	2.829	0.33	0.177	2.127	0.868	0.633	0.348	Stable	-	SpoVG family protein
Clocel_3810	0.485	2.549	2.316	3.183	3.046	0.027	1.937	2.029	5.597	3.507	0.892	3.752	2.276	2.738	2.982	Slightly decrease	-	purine operon repressor, PurR
Clocel_3811	0.42	2.578	2.178	3.527	2.5	0.06	1.982	2.61	4.779	2.16	0.675	4.505	1.342	1.224	1.38	Slightly decrease	-	UDP-N-acetylmuramate/alanine ligase
Clocel_3812	0.385	2.181	1.885	3.394	2.765	0.005	1.289	1.81	4.449	1.258	0.834	5.807	2.599	2.342	2.096	Stable	-	aminotransferase class I and II
Clocel_3813	0.501	2.857	2.814	3.347	2.045	0.005	1.691	2.812	5.602	1.393	1.343	5.54	3.134	2.226	1.492	Stable	-	hydrogenase large subunit domain protein
Clocel_3815	0.357	2.46	2.13	2.077	1.119	0.005	1.511	2.008	2.809	0.679	0.98	3.57	1.167	1.236	0.919	Stable	-	HAD-superfamily hydrolase, subfamily IA, variant 3
Clocel_3816	0.518	2.724	2.526	4.706	4.145	0.082	1.862	2.401	5.784	3.576	0.722	4.451	2.447	2.703	2.398	Slightly decrease	-	hypothetical protein Clocel_3816
Clocel_3817	0.228	1.426	1.467	3.169	1.884	0.011	0.505	0.647	2.656	0.681	0.147	1.03	0.58	0.548	0.707	Stable	-	iron-containing alcohol dehydrogenase
Clocel_3830	0.573	2.607	2.026	3.588	3.213	0.005	2.66	1.809	3.085	1.553	0.256	3.523	0.802	0.874	1.228	Stable	-	ABC transporter related
Clocel_3834	0.012	0.077	0.059	0.107	0.094	0.005	0.005	0.012	0.098	0.105	0.024	0.203	0.106	0.14	0.106	Decrease	PL10	pectate lyase
Clocel_3836	0.362	3.614	3.331	3.726	3.379	0.005	2.338	3.316	10.316	6.163	1.643	7.516	2.712	3.383	4.968	Increase	-	inner-membrane translocator
Clocel_3837	0.542	4.091	3.671	3.672	3.391	0.103	4.867	5.417	13.166	5.634	1.272	5.4	2.691	2.653	2.298	Slightly decrease	-	ABC transporter related
Clocel_3838	0.388	3.926	3.741	4.171	3.404	0.13	3.15	3.698	10.103	8.387	0.956	3.77	1.631	2.081	3.628	Slightly decrease	-	periplasmic binding protein/LacI transcriptional regulator
Clocel_3844	0.239	1.54	1.38	2.602	1.393	0.032	0.933	1.342	2.362	0.234	0.322	2.632	1.165	0.89	0.469	Decrease	-	protein of unknown function DUF1349
Clocel_3854	0.551	3.348	3.035	4.135	2.617	0.005	1.777	2.536	6.603	1.738	1.305	4.502	2.621	1.952	1.663	Stable	-	ABC transporter related
Clocel_3855	0.426	2.518	2.138	2.564	2.206	0.066	1.594	1.725	3.341	3.304	0.895	2.032	1.721	1.985	4.394	Slightly decrease	-	PUA domain containing protein
Clocel_3857	0.291	1.088	0.929	1.422	1.447	0.069	0.475	0.478	1.72	1.127	0.292	1.341	0.563	0.673	0.957	Decrease	-	ABC transporter related
Clocel_3869	0.625	2.815	2.219	3.074	2.408	0.04	2.014	2.262	3.434	1.564	0.596	3.866	2.485	2.633	2.203	Slightly decrease	-	helix-turn-helix domain protein
Clocel_3870	0.339	1.86	1.675	2.589	1.653	0.069	1.466	2.027	3.315	0.792	0.726	3.812	1.878	1.809	1.101	Decrease	-	hypothetical protein Clocel_3870
Clocel_3871	0.25	1.417	1.476	2.034	0.903	0.005	1.181	1.542	3.287	0.288	0.474	2.93	1.278	0.908	0.55	Stable	-	Peptidylprolyl isomerase
Clocel_3872	0.323	1.254	1.374	1.8	1.197	0.005	0.711	1.289	3.111	0.933	1.067	3.696	2.615	1.843	1.187	Slightly decrease	-	glutamate racemase
Clocel_3873	0.264	1.591	1.57	2.61	1.498	0.022	1.184	1.556	3.741	0.583	0.693	3.897	1.471	1.16	0.677	Slightly decrease	-	glutamine synthetase catalytic region
Clocel_3875	0.206	1.44	0.969	1.629	0.731	0.027	0.903	1.038	2.279	0.126	0.545	2.138	1.064	0.618	0.232	Decrease	-	protein of unknown function DUF520
Clocel_3878	0.404	2.059	1.755	2.625	2.059	0.033	1.301	1.547	2.763	0.867	0.674	4.123	1.839	1.894	1.713	Slightly decrease	-	asparaginyl-tRNA synthetase
Clocel_3880	0.451	2.122	1.747	2.684	2.265	0.05	1.944	2.133	4.391	1.547	0.781	2.21	1.416	1.52	1.418	Slightly decrease	-	rRNA (guanine-N(2)-)-methyltransferase
Clocel_3886	0.477	3.384	2.891	4.047	2.937	0.044	1.307	1.981	5.274	1.573	0.931	3.651	1.791	1.377	1.083	Slightly decrease	-	hypothetical protein Clocel_3886
Clocel_3887	0.274	2.142	1.924	3.353	3.471	0.077	1.101	1.314	5.118	4.136	0.483	3.272	1.598	2.069	2.64	Slightly decrease	-	calcium-translocating P-type ATPase, PMCA-type
Clocel_3888	0.641	3.811	2.985	3.739	2.411	0.067	1.684	1.632	2.702	1.13	0.778	5.216	1.893	1.387	1.039	Decrease	-	Dihydrofolate reductase
Clocel_3889	0.677	2.809	2.174	2.526	1.559	0.078	1.691	2.031	2.708	0.987	0.449	1.75	0.882	0.881	0.856	Decrease	-	thymidylate synthase
Clocel_3893	0.47	2.544	2.186	3.539	2.48	0.032	1.666	1.472	2.759	1.43	0.593	3.535	1.144	0.983	0.96	Slightly decrease	-	asparagine synthase (glutamine-hydrolyzing)
Clocel_3895	0.142	1.381	1.329	2.15	0.686	0.012	0.952	1.316	2.346	0.264	0.361	1.459	0.488	0.218	0.126	Decrease	-	protein of unknown function DUF1255
Clocel_3899	0.612	2.847	2.509	3.782	2.772	0.005	2.256	2.706	3.944	2.606	0.803	3.404	1.265	1.231	1.159	Stable	-	NmrA family protein
Clocel_3901	0.448	4.258	3.865	4.45	2.963	0.005	2.423	2.856	5.814	1.649	0.888	8.497	2.753	2.45	2.018	Stable	-	Undecaprenyl-phosphate galactose phosphotransferase
Clocel_3902	0.353	2.371	2.287	5.698	8.009	0.005	0.288	0.486	2.902	1.814	0.267	1.816	1.01	2.056	2.072	Increase	GH73	Mannosyl-glycoprotein endo-beta-N-acetylglucosaminidase
Clocel_3904	0.267	1.185	1.058	1.861	1.313	0.067	0.646	0.783	2.058	0.427	0.691	3.263	1.551	1.463	1.008	Decrease	-	aldo/keto reductase
Clocel_3909	0.415	2.131	1.669	2.515	1.541	0.005	1.212	1.72	2.826	0.553	0.697	4.602	1.95	1.68	1.013	Stable	-	quorum-sensing autoinducer 2 (AI-2), LuxS
Clocel_3913	0.216	1.706	1.326	1.728	1.695	0.039	1.213	1.364	3.255	2.182	0.464	2.845	1.574	2.002	2.909	Slightly decrease	-	periplasmic binding protein
Clocel_3915	0.567	3.486	3.08	4.856	4.434	0.024	1.345	1.772	4.253	2.652	0.891	6.211	2.407	3.4	3.829	Stable	-	PP-loop domain protein
Clocel_3917	0.22	1.435	1.514	3.18	2.759	0.005	0.779	1.151	5.843	1.488	0.351	11.09	2.106	1.831	0.964	Increase	-	histidinol phosphate phosphatase HisJ family
Clocel_3920	0.21	1.335	1.14	2.788	1.93	0.008	0.549	0.831	3.567	0.999	0.518	5.852	2.328	2.029	1.599	Stable	-	imidazoleglycerol phosphate synthase, cyclase subunit
Clocel_3921	0.189	1.253	1.175	2.731	1.46	0.005	0.595	0.722	2.492	0.598	0.438	3.734	1.952	1.595	1.255	Stable	-	phosphoribosylformimino-5-aminoimidazole carboxamide ribotide isomerase
Clocel_3922	0.26	1.573	1.493	3.263	2.017	0.005	0.514	0.766	3.523	1.036	0.568	5.218	2.13	1.994	1.643	Stable	-	imidazole glycerol phosphate synthase, glutamine amidotransferase subunit
Clocel_3923	0.163	0.892	0.815	1.735	1.552	0.005	0.402	0.72	2.927	0.317	0.204	3.188	1.704	1.558	0.807	Stable	-	Imidazoleglycerol-phosphate dehydratase
Clocel_3924	0.148	1.035	0.939	2.11	1.188	0.011	0.553	0.765	2.376	0.383	0.415	3.984	1.615	1.252	0.58	Slightly decrease	-	histidinol dehydrogenase
Clocel_3925	0.177	1.411	1.492	2.758	2.561	0.005	0.694	0.806	5.857	1.469	0.516	5.142	3.303	2.489	1.387	Increase	-	ATP phosphoribosyltransferase
Clocel_3926	0.133	1.02	0.958	2.251	1.65	0.005	0.652	0.912	3.402	0.454	0.537	3.248	1.926	1.668	1.058	Stable	-	histidyl-tRNA synthetase 2
Clocel_3927	0.36	1.531	1.602	5.058	6.096	0.012	0.234	0.295	1.342	0.728	0.283	2.097	0.979	1.129	1.15	Slightly decrease	-	methyl-accepting chemotaxis sensory transducer
Clocel_3936	0.371	2.788	2.655	4.154	3.032	0.005	0.943	1.407	3.795	1.393	0.797	7.614	2.471	2.277	1.825	Stable	-	DNA topoisomerase III
Clocel_3948	0.592	2.405	1.96	2.255	0.713	0.005	1.186	1.617	2.516	0.117	0.862	3.669	2.028	1.114	0.557	Decrease	-	phosphopantetheine-binding
Clocel_3953	1.021	4.536	3.263	3.66	2.68	0.005	1.793	1.806	2.437	0.719	0.891	4.333	1.608	1.793	1.386	Stable	-	small GTP-binding protein
Clocel_4006	0.616	3.15	2.621	3.39	3.23	0.005	1.419	1.596	3.242	1.37	0.586	4.083	1.665	1.854	1.411	Stable	-	hypothetical protein Clocel_4006
Clocel_4007	0.309	1.655	1.426	1.864	1.633	0.034	1.079	1.674	2.571	0.895	0.952	3.548	2.647	2.871	2.009	Slightly decrease	-	DNA-cytosine methyltransferase
Clocel_4008	0.417	2.36	1.896	2.359	2.009	0.005	1.438	2.139	5.641	2.682	0.742	4.38	2.084	2.347	2.165	Stable	-	DNA-cytosine methyltransferase
Clocel_4022	0.3	1.681	1.45	2.469	1.077	0.005	0.751	1.267	2.955	0.285	0.554	4.128	1.614	1.186	0.56	Stable	-	Carbohydrate kinase, FGGY-like
Clocel_4025	0.129	1.425	1.726	5.38	1.791	0.005	0.287	0.47	0.81	0.105	0.144	1.893	1.025	0.632	0.239	Stable	-	hypothetical protein Clocel_4025
Clocel_4026	0.297	2.249	2.495	6.508	6.443	0.059	0.476	0.714	2.491	1.83	0.439	4.756	2.413	2.657	3.532	Slightly decrease	-	hypothetical protein Clocel_4026
Clocel_4027	0.303	2.048	1.817	3.243	2.566	0.005	1.775	2.157	7.202	3.607	0.8	4.646	2.073	1.991	1.673	Increase	-	protein of unknown function DUF21
Clocel_4036	0.267	3.16	3.68	6.982	6.485	0.023	1.336	1.732	6.749	4.651	0.555	4.149	2.581	3.391	4.062	Increase	-	ABC transporter related
Clocel_4037	0.267	3.841	4.11	5.948	5.773	0.04	1.607	1.703	5.134	4.176	0.871	6.669	2.59	3.397	4.794	Stable	-	inner-membrane translocator
Clocel_4038	0.191	2.156	2.575	5.346	4.842	0.005	1.126	1.419	7.367	5.789	0.552	3.904	1.905	2.392	3.46	Increase	-	protein of unknown function DUF534
Clocel_4040	0.416	3.136	2.809	4.245	3.102	0.005	1.542	1.861	4.565	1.351	0.202	1.362	2.39	2.129	1.368	Increase	-	multi-sensor signal transduction histidine kinase
Clocel_4042	0.331	2.287	1.796	2.783	1.145	0.005	0.826	0.847	1.104	0.174	0.598	3.775	2.253	1.437	0.465	Slightly decrease	-	ornithine carbamoyltransferase
Clocel_4043	0.382	1.875	1.58	2.585	1.849	0.005	1.167	0.8	0.967	0.633	1.279	7.24	2.853	2.436	1.88	Slightly decrease	-	carbamoyl-phosphate synthase, large subunit
Clocel_4045	0.285	1.645	1.424	2.43	1.191	0.026	0.792	0.991	1.6	0.201	0.585	4.08	1.397	1.151	0.791	Decrease	-	arginine biosynthesis bifunctional protein ArgJ
Clocel_4046	0.205	1.287	1.147	1.668	0.626	0.005	1.164	1.33	1.61	0.154	0.458	2.354	0.956	0.747	0.478	Slightly decrease	-	N-acetyl-gamma-glutamyl-phosphate reductase
Clocel_4047	0.375	1.99	1.717	2.592	1.892	0.023	1.199	1.371	2.756	0.942	0.754	3.972	2.217	2.153	1.686	Slightly decrease	-	acetylornithine and succinylornithine aminotransferase
Clocel_4050	0.579	2.747	1.922	2.122	1.629	0.04	2.673	2.598	3.472	1.483	0.656	3.316	1.223	1.139	0.89	Decrease	-	ABC transporter related
Clocel_4052	0.588	3.473	2.965	4.369	2.917	0.037	1.021	1.064	3.01	1.529	0.695	6.101	2.501	2.903	2.28	Slightly decrease	-	transcriptional regulator, LacI family
Clocel_4053	0.145	0.879	0.812	1.724	1.701	0.005	0.163	0.189	0.555	0.367	0.328	1.279	0.782	1.309	1.42	Slightly decrease	CBM27	LPXTG-motif cell wall anchor domain protein
Clocel_4062	0.202	2.287	2.516	5.484	3.604	0.005	1.058	1.563	4.728	2.212	0.306	2.54	0.914	0.848	0.716	Increase	-	GCN5-related N-acetyltransferase
Clocel_4063	0.27	2.019	1.975	3.987	3.131	0.009	0.45	0.715	1.997	0.775	0.248	2.752	1.218	1.219	1.014	Stable	GH1	6-phospho-beta-glucosidase
Clocel_4064	0.434	2.535	2.249	3.49	3.636	0.32	1.388	1.484	4.248	4.508	1.261	5.303	2.72	3.113	4.034	Decrease	-	hypothetical protein Clocel_4064
Clocel_4065	0.304	1.985	2.082	4.21	4.875	0.095	0.504	0.618	3.19	2.561	0.382	3.123	1.705	2.094	3.503	Slightly decrease	-	ABC transporter related
Clocel_4067	0.009	0.049	0.04	0.08	0.076	0.005	0.155	0.149	0.611	0.364	0.042	0.432	0.187	0.222	0.293	Slightly decrease	-	extracellular solute-binding protein family 1
Clocel_4071	0.322	2.02	1.813	3.469	3.13	0.068	1.055	1.299	3.727	2.644	0.645	3.957	1.915	2.441	3.272	Slightly decrease	other	Peptidoglycan glycosyltransferase
Clocel_4076	0.466	2.472	2.197	3.231	2.391	0.005	1.896	2.012	5.569	1.544	0.55	4.492	1.656	1.513	1.122	Stable	-	ABC transporter related
Clocel_4083	0.353	1.034	0.934	1.897	1.247	0.005	0.653	0.809	1.446	0.255	0.659	2.918	1.492	1.393	0.981	Slightly decrease	GH2	glycoside hydrolase family 2 TIM barrel
Clocel_4086	0.315	1.761	1.605	2.482	1.889	0.019	1.211	1.516	3.009	1.187	0.697	3.738	2.35	2.472	2.256	Slightly decrease	-	transcriptional regulator, LacI family
Clocel_4087	0.203	1.198	1.048	1.821	1.133	0.005	0.666	0.808	2.178	0.617	0.629	3.619	1.887	1.459	0.986	Stable	-	Aldose 1-epimerase
Clocel_4088	0.237	1.116	0.778	1.048	0.558	0.005	0.378	0.406	0.759	0.137	0.35	1.223	0.459	0.469	0.372	Decrease	-	galactose-1-phosphate uridylyltransferase
Clocel_4089	0.128	0.633	0.52	0.843	0.685	0.005	0.314	0.318	0.818	0.198	0.168	0.715	0.427	0.44	0.475	Slightly decrease	-	UDP-glucose 4-epimerase
Clocel_4090	0.212	0.775	0.576	0.668	0.439	0.005	0.334	0.371	0.834	0.225	0.173	0.411	0.51	0.309	0.208	Decrease	-	galactokinase
Clocel_4095	0.514	2.723	2.288	3.376	3.935	0.037	1.043	1.165	3.744	3.74	0.905	4.744	2.949	4.046	5.326	Slightly decrease	-	protein of unknown function UPF0118
Clocel_4097	0.3	2.084	2.064	3.625	1.672	0.006	0.983	1.729	3.895	0.65	0.48	4.978	1.692	1.153	0.86	Stable	-	hydrogenase, Fe-only
Clocel_4099	0.239	2.695	2.944	4.488	3.568	0.005	1.339	1.633	5.798	2.531	0.747	6.06	2.217	2.448	2.209	Increase	-	ABC transporter related
Clocel_4100	0.257	2.664	2.373	3.335	2.363	0.005	1.773	1.9	5.527	3.073	0.612	2.667	1.275	1.299	1.691	Increase	-	ABC transporter related
Clocel_4101	0.201	2.743	2.763	2.757	3.04	0.005	1.931	1.517	2.069	1.586	1.226	7.045	4.771	5.027	4.911	Increase	-	inner-membrane translocator
Clocel_4103	0.268	2.352	2.172	3.281	2.986	0.013	0.826	1.026	4.79	3.638	0.582	3.283	1.619	2.127	3.526	Increase	-	Extracellular ligand-binding receptor
Clocel_4111	0.729	3.621	2.679	3.452	3.537	0.102	2.256	1.862	4.929	3.587	1.125	2.895	1.569	2.788	3.809	Decrease	-	peptidase S8 and S53 subtilisin kexin sedolisin
Clocel_4114	0.43	2.046	1.902	2.615	2.078	0.022	1.152	1.56	3.048	0.93	0.597	2.665	2.119	2.292	1.838	Slightly decrease	-	O-acetylhomoserine/O-acetylserine sulfhydrylase
Clocel_4115	0.35	2.231	2.002	3.117	2.406	0.054	1.389	1.311	2.611	1.11	0.699	4.715	1.457	1.295	1.011	Decrease	-	tRNA (5-methylaminomethyl-2-thiouridylate)-methyltransferase
Clocel_4116	0.322	1.552	1.328	1.83	1.285	0.033	1.163	1.711	3.397	1.005	0.899	3.413	1.665	1.39	1.19	Decrease	-	exodeoxyribonuclease III Xth
Clocel_4119	0.019	0.186	0.196	0.554	0.638	0.005	0.013	0.037	0.231	0.255	0.06	0.464	0.415	0.814	0.801	Slightly decrease	CBM35,GH26,CBM35,CBM35,CBM35	Dockerin type 1
Clocel_4120	0.053	0.346	0.355	1.702	2.892	0.007	0.078	0.133	1.347	1.471	0.048	0.611	0.89	1.805	1.862	Increase	-	hypothetical protein Clocel_4120
Clocel_4122	0.189	2.179	3.203	7.056	4.201	0.005	0.538	0.983	5.337	1.741	0.442	5.781	2.392	1.85	1.39	Increase	-	Radical SAM domain protein
Clocel_4132	1.296	5.401	3.591	3.496	3.646	0.005	1.538	0.75	1.513	0.833	0.643	1.869	0.867	0.797	0.841	Slightly decrease	-	transcriptional regulator, TetR family
Clocel_4134	0.65	2.856	2.233	3.896	4.101	0.03	2.481	2.703	3.909	2.816	1.024	3.898	2.169	2.417	2.963	Slightly decrease	-	acetyl-CoA carboxylase, carboxyl transferase, alpha subunit
Clocel_4135	0.812	3.691	3.114	4.853	3.473	0.009	1.226	1.421	2.788	1.8	1.014	4.662	2	2.348	2.788	Slightly decrease	-	acetyl-CoA carboxylase, carboxyl transferase, beta subunit
Clocel_4136	0.52	2.607	2.11	3.729	2.828	0.005	2.449	2.573	3.876	1.227	0.995	5.29	1.829	1.7	1.406	Stable	-	acetyl-CoA carboxylase, biotin carboxylase
Clocel_4139	0.752	3.149	2.347	3.339	2.163	0.005	2.811	3.018	3.408	1.279	0.959	3.269	1.119	1.147	1.229	Stable	-	3-oxoacyl-(acyl-carrier-protein) synthase 2
Clocel_4140	0.658	2.724	2.449	3.434	2.919	0.021	2.555	2.481	2.916	1.253	0.682	2.552	1.327	1.376	1.342	Slightly decrease	-	3-oxoacyl-(acyl-carrier-protein) reductase
Clocel_4141	0.748	3.099	2.494	3.604	2.198	0.005	3.888	3.407	3.639	1.49	0.705	2.491	0.572	0.612	0.9	Stable	-	malonyl CoA-acyl carrier protein transacylase
Clocel_4142	0.828	3.2	2.644	4.784	3.183	0.005	1.769	2.189	3.619	1.194	1.024	4.918	1.485	1.399	1.196	Stable	-	enoyl-(acyl-carrier-protein) reductase II
Clocel_4143	0.144	1.748	2.701	3.255	1.108	0.005	1.537	3.722	3.998	0.363	1.069	5.01	1.082	1.087	0.999	Stable	-	phosphopantetheine-binding
Clocel_4144	0.661	2.775	2.229	3.237	2.327	0.005	1.858	1.769	2.561	1.219	0.708	2.871	1.021	1.005	0.923	Stable	-	3-oxoacyl-(acyl-carrier-protein) synthase III
Clocel_4145	0.66	2.953	2.332	3.417	3.375	0.026	2.246	2.263	3.989	2.509	1.256	6.59	2.268	2.934	4.328	Slightly decrease	-	regulatory protein MarR
Clocel_4146	0.378	2.121	1.988	3.603	2.855	0.005	1.78	2.48	4.82	1.36	1.617	11.132	3.476	2.975	1.944	Stable	-	biotin/acetyl-CoA-carboxylase ligase
Clocel_4147	0.437	2.281	1.998	2.805	1.966	0.005	2.449	2.835	4.698	1.429	0.762	3.163	1.178	1.294	1.139	Stable	-	2-nitropropane dioxygenase NPD
Clocel_4148	0.199	0.93	0.731	0.954	0.497	0.005	1.644	1.365	2.918	0.274	0.754	3.135	1.528	1.317	0.959	Slightly decrease	-	nitroreductase
Clocel_4151	0.281	1.654	1.373	2.046	1.458	0.06	3.096	3.035	7.181	3.638	1.922	7.393	3.431	4.102	3.81	Slightly decrease	-	binding-protein-dependent transport systems inner membrane component
Clocel_4152	0.105	0.56	0.48	0.643	0.589	0.176	1.824	1.731	5.891	5.17	0.792	3.614	2.116	2.996	4.782	Slightly decrease	-	putative sulfonate/nitrate transport system substrate-binding protein
Clocel_4153	0.126	0.42	0.329	0.348	0.233	0.102	2.334	2.082	3.2	0.132	0.594	2.363	1.468	1.096	0.446	Decrease	-	Rubrerythrin
Clocel_4154	0.136	0.546	0.49	0.584	0.283	0.177	1.752	1.545	2.228	0.093	0.746	3.081	0.68	0.534	0.259	Decrease	-	desulfoferrodoxin
Clocel_4160	0.33	2.092	1.888	3.036	2.54	0.005	2.733	2.733	10	6.8	0.505	3.545	1.49	1.675	2.991	Increase	-	protein of unknown function DUF1696
Clocel_4161	0.236	3.51	3.321	5.354	4.021	0.005	0.601	1.425	7.309	3.879	0.409	8.613	3.945	4.884	4.458	Increase	-	alpha/beta hydrolase fold
Clocel_4162	0.262	1.235	1.099	1.612	1.019	0.015	1.039	1.336	3.053	0.635	0.396	2.45	1.274	1.133	0.927	Slightly decrease	-	Beta-ketoacyl-acyl-carrier-protein synthase III
Clocel_4163	0.313	1.837	1.671	3.356	2.353	0.027	0.695	0.936	3.651	1.002	0.396	3.365	1.88	1.452	1.018	Slightly decrease	-	Phenylacetate--CoA ligase
Clocel_4164	0.428	1.74	1.893	3.198	3.754	0.22	0.877	0.813	4.034	3.434	0.425	3.411	2.225	2.835	3.796	Slightly decrease	-	methyl-accepting chemotaxis sensory transducer
Clocel_4172	0.212	1.224	1.246	6.874	3.371	0.005	0.327	0.374	1.317	0.413	0.255	3.306	1.418	1.015	0.607	Stable	-	hypothetical protein Clocel_4172
Clocel_4173	0.323	1.979	1.926	3.572	2.261	0.005	1.762	2.238	6.629	2.874	0.763	5.162	2.729	3.141	2.845	Increase	-	acetolactate synthase, small subunit
Clocel_4174	0.337	1.741	1.674	3.242	2.355	0.005	1.181	1.523	4.708	2.22	0.725	2.96	2.563	2.139	2.097	Increase	-	acetolactate synthase, large subunit, biosynthetic type
Clocel_4183	0.336	2.535	2.242	3.512	2.6	0.005	0.81	1.132	3.697	1.428	0.51	4.677	2.148	2.115	1.632	Increase	-	Pyruvate/ketoisovalerate oxidoreductase, catalytic domain
Clocel_4189	0.549	2.181	1.517	1.687	1.624	0.041	2.223	2.411	2.183	0.965	1.404	4.079	1.792	2.367	2.042	Decrease	-	Radical SAM domain protein
Clocel_4190	1.214	2.771	1.655	1.155	0.581	0.147	3.28	2.74	1.32	0.313	1.866	4.067	1.444	1.099	0.51	Decrease	-	6-pyruvoyl tetrahydropterin synthase and hypothetical protein
Clocel_4191	0.384	2.61	2.563	4.457	2.017	0.005	0.929	1.5	3.8	0.443	0.329	3.38	1.032	1.062	0.405	Stable	-	NADPH-dependent FMN reductase
Clocel_4197	0.337	1.702	1.599	2.908	2.278	0.005	1.118	1.482	5.212	1.987	0.758	3.69	2.186	1.673	1.148	Stable	-	iron-containing alcohol dehydrogenase
Clocel_4200	0.62	3.079	2.516	3.795	3.932	0.005	1.941	2.5	6.294	2.912	1.36	11.512	5.13	6.025	3.904	Increase	-	4Fe-4S ferredoxin iron-sulfur binding domain-containing protein
Clocel_4207	0.312	1.724	1.778	3.985	1.994	0.005	0.884	1.255	5.306	0.843	0.39	3.442	2.6	1.603	0.829	Stable	-	Barstar (barnase inhibitor)
Clocel_4215	0.305	1.647	1.566	5.006	1.669	0.005	0.688	0.788	2.27	0.55	0.261	5.438	2.563	2.42	1.017	Stable	-	Peroxiredoxin
Clocel_4216	0.339	1.985	1.614	4.266	1.495	0.028	0.623	0.868	2.323	0.28	0.369	3.45	1.954	1.621	0.993	Slightly decrease	-	Peroxiredoxin
Clocel_4218	0.351	1.903	1.78	2.884	1.429	0.009	0.864	1.176	2.325	0.337	0.318	2.183	0.823	0.656	0.39	Slightly decrease	-	putative transcriptional regulator, GntR family
Clocel_4230	0.421	2.324	2.074	2.85	1.792	0.084	2.238	2.537	4.76	1.425	0.918	4.425	1.312	1.036	0.773	Decrease	-	PHP domain protein
Clocel_4231	0.194	1.379	1.662	2.387	1.613	0.013	1.987	2.5	4.437	1.176	0.383	2.65	0.861	0.954	0.89	Stable	-	carbon-monoxide dehydrogenase, catalytic subunit
Clocel_4233	0.37	2.148	1.662	2.234	1.785	0.005	0.778	1	2	0.907	0.891	4.974	2.235	2.161	1.508	Stable	-	transcriptional regulator PadR family protein
Clocel_4237	0.501	2.372	1.981	3.458	3.374	0.04	1.536	1.329	3.762	3.946	0.69	5.628	2.499	3.187	3.801	Slightly decrease	-	regulatory protein ArsR
Clocel_4250	0.228	1.811	1.649	2.582	1.944	0.065	0.345	0.906	2.322	1.412	0.207	3.317	2.734	2.786	1.824	Slightly decrease	-	transcriptional regulator, MerR family
Clocel_4251	0.131	2.012	1.914	3.507	2.981	0.005	0.391	1.422	5.932	2.203	0.281	8.924	3.973	3.17	2.106	Increase	-	hypothetical protein Clocel_4251
Clocel_4252	0.305	2.351	2.161	3.232	3.356	0.005	0.872	1.677	4.617	2.668	0.594	7.431	3.559	3.1	2.59	Increase	-	two component transcriptional regulator, LytTR family
Clocel_4257	0.073	2.122	1.182	1.245	1.002	0.005	1.048	3.058	3.929	1.377	0.089	1.302	0.684	0.591	0.541	Increase	-	Lantibiotic dehydratase domain protein
Clocel_4261	0.105	2.354	2.061	3.451	2.37	0.005	0.711	2.316	6.072	2.321	0.166	3.962	1.781	1.492	1.132	Increase	-	ABC-type bacteriocin transporter
Clocel_4263	0.05	1.662	1.476	2.629	1.712	0.04	0.6	2.339	4.545	1.532	0.163	3.596	1.87	1.202	0.761	Increase	GT1	UDP-glucuronosyl/UDP-glucosyltransferase
Clocel_4277	0.391	2.374	2.03	3.019	1.942	0.005	1.11	1.719	3.862	0.901	0.759	5.233	2.087	1.775	1.244	Stable	-	aldo/keto reductase
Clocel_4285	0.073	0.581	0.465	0.669	0.877	0.005	0.078	0.156	0.93	0.981	0.045	1.005	0.533	0.784	0.907	Increase	-	Endonuclease I
Clocel_4293	0.387	2.4	2.461	3.138	2.464	0.005	1.559	1.975	3.926	1.347	0.574	4.894	1.999	1.581	1.053	Stable	-	hypothetical protein Clocel_4293
Clocel_4296	0.407	2.205	2.243	4.305	3.779	0.005	0.798	1.184	3.943	1.777	0.674	4.857	3.089	2.673	2.106	Increase	-	hypothetical protein Clocel_4296
Clocel_4303	0.173	1.242	1.366	3.39	2.592	0.005	0.712	1.195	5.567	1.482	0.509	3.888	2.682	2.005	1.402	Increase	other	glycosyl transferase group 1
Clocel_4307	0.32	2.246	2.124	3.308	3.414	0.043	1.047	1.429	4.133	3.13	0.849	5.977	2.942	3.349	3.174	Slightly decrease	-	magnesium and cobalt transport protein CorA
Clocel_4312	0.413	2.675	2.275	4.101	2.901	0.005	1.381	1.82	4.344	1.382	0.716	4.666	1.885	1.44	1.017	Stable	-	gamma-glutamyl phosphate reductase
Clocel_4314	0.407	2.054	1.786	2.168	1.735	0.005	1.52	2.235	6.17	1.331	0.365	1.825	1.146	0.684	0.374	Stable	-	phosphopentomutase
Clocel_4315	0.536	2.207	1.705	1.54	0.827	0.027	1.589	1.99	3.092	0.371	0.283	1.158	0.562	0.531	0.437	Decrease	-	uridine phosphorylase
Clocel_4316	0.46	2.376	1.775	2.057	2.489	0.041	1.114	1.552	3.506	3.628	0.502	2.661	1.205	1.658	2.367	Slightly decrease	-	transcriptional regulator, GntR family
Clocel_4332	0.403	1.937	2.119	3.839	2.545	0.005	2.434	3.079	6.908	1.868	0.94	2.685	2.772	2.647	1.883	Stable	-	hypothetical protein Clocel_4332
Clocel_4334	0.646	2.816	2.428	2.965	1.213	0.051	1.815	1.837	2.644	0.397	0.681	2.102	1.332	1.14	0.779	Decrease	-	SEC-C motif domain protein
Clocel_4335	0.464	2.756	2.311	4.417	4.593	0.078	1.005	1.271	4.42	3.496	0.77	5.314	2.328	3.05	3.978	Slightly decrease	-	Lipoprotein LpqB, GerMN domain
Clocel_4336	0.755	3.545	2.862	3.972	2.562	0.025	1.917	2.438	4.282	1.363	1.38	7.445	2.147	1.933	1.772	Slightly decrease	-	beta-lactamase domain protein
Clocel_4337	0.436	1.982	1.699	2.135	1.63	0.053	1.454	1.285	1.961	0.994	0.765	2.525	1.149	1.174	1.008	Decrease	-	UDP-N-acetylglucosamine 1-carboxyvinyltransferase
Clocel_4339	0.524	4.065	3.301	6.753	4.311	0.005	0.977	1.531	3.599	1.158	0.557	5.368	1.652	1.429	0.965	Stable	-	hypothetical protein Clocel_4339
Clocel_4340	0.325	1.948	1.648	2.631	1.512	0.005	0.938	1.391	2.758	0.641	0.307	5.011	1.445	1.363	0.995	Stable	-	dUTPase
Clocel_4344	0.483	2.594	2.309	3.393	2.678	0.023	1.532	2.06	5.988	2.443	1.014	2.709	2.049	1.622	1.46	Slightly decrease	-	DNA topoisomerase type IA central domain protein
Clocel_4345	0.33	2.143	2.009	4.349	3.204	0.011	0.993	1.345	4.354	1.676	0.487	3.995	1.943	1.608	1.239	Stable	-	competence/damage-inducible protein CinA
Clocel_4346	0.744	3.578	2.874	4.056	2.832	0.025	2.431	2.655	4.931	1.856	1.157	7.205	1.928	1.734	1.264	Slightly decrease	-	primosome, DnaD subunit
Clocel_4347	0.514	3.211	2.874	4.609	3.18	0.057	1.766	2.064	3.65	1.665	1.001	6.443	1.715	1.738	1.162	Slightly decrease	-	Sigma 54 interacting domain protein
Clocel_4349	0.311	1.546	1.731	4.512	3.223	0.023	0.667	0.97	4.706	1.623	0.381	2.307	1.901	1.431	1.043	Slightly decrease	-	protein of unknown function DUF299
Clocel_4352	0.295	1.145	1.164	1.94	1.137	0.011	0.889	1.104	2.367	0.478	0.567	2.422	2.055	1.77	1.566	Slightly decrease	-	acyl-ACP thioesterase
Clocel_4354	0.354	2.121	1.831	2.443	1.197	0.006	1.098	1.286	2.124	0.344	0.75	4.053	1.579	1.212	1.166	Slightly decrease	-	adenylosuccinate synthetase
Clocel_4357	0.318	2.477	2.518	5.373	3.19	0.005	1.081	1.669	5.795	1.695	0.592	8.576	3.209	2.398	1.637	Increase	-	metal dependent phosphohydrolase
Clocel_4358	0.645	2.024	1.675	2.453	2.319	0.092	2.62	2.37	2.401	2.028	1.117	1.436	2.823	2.138	1.357	Decrease	-	Exonuclease RNase T and DNA polymerase III
Clocel_4360	0.369	2.36	2.145	3.626	2.527	0.005	1.272	1.615	3.848	1.323	0.707	5.261	1.951	1.687	1.156	Stable	-	Sigma 54 interacting domain protein
Clocel_4361	0.7	3.155	2.424	3.438	1.799	0.013	1.75	2.041	2.926	0.773	0.749	3.562	1.273	1.175	0.912	Slightly decrease	-	ribosomal protein L9
Clocel_4362	0.422	2.913	2.449	3.96	3.333	0.044	1.596	2.078	5.534	2.341	0.69	6.825	2.762	2.969	2.08	Slightly decrease	-	putative PAS/PAC sensor protein
Clocel_4364	0.316	1.907	2.04	3.642	3.431	0.005	1.444	1.536	3.709	3.974	0.94	2.814	1.454	3.551	4.936	Increase	-	hypothetical protein Clocel_4364
Clocel_4366	0.726	3.575	3.519	3.961	2.918	0.027	2.487	2.749	5.223	2.985	0.925	2.338	1.014	1.325	2.682	Slightly decrease	-	ribosomal protein S18
Clocel_4367	0.434	2.23	1.99	2.904	2.436	0.029	1.109	1.232	2.358	1.499	0.664	3.21	1.601	1.869	2.317	Slightly decrease	-	single-strand binding protein
Clocel_4368	0.565	2.616	2.454	3.272	1.726	0.053	2.312	2.67	3.141	0.795	0.788	4.969	1.468	1.712	1.139	Decrease	-	ribosomal protein S6
Clocel_4370	0.447	2.483	2.211	4.2	3.693	0.005	1.303	1.802	4.153	1.995	0.657	6.294	2.678	3.27	3.131	Increase	-	MscS Mechanosensitive ion channel
Clocel_4376	0.382	2.104	1.715	2.6	2.242	0.013	1.36	1.992	4.679	2.288	0.845	5.284	2.378	2.329	1.775	Stable	-	parB-like partition protein
Clocel_4377	0.408	2.611	2.368	4.878	2.812	0.005	1.415	1.82	6.125	1.622	0.513	4.586	1.851	1.472	1.111	Stable	-	sporulation initiation inhibitor protein soj
Clocel_4378	0.446	2.301	2.045	2.851	2.597	0.005	6.417	3.5	45.333	14.167	0.859	4.416	2.543	2.14	2.023	Increase	-	parB-like partition protein
Clocel_4379	0.361	1.966	1.877	3.913	2.834	0.005	1.556	1.95	5.342	1.631	0.604	3.955	1.716	1.45	1.174	Stable	-	methyltransferase GidB
Clocel_4382	0.519	2.251	1.97	2.888	2.766	0.044	1.683	1.95	3.584	1.449	0.762	4.249	1.789	2.228	2.243	Slightly decrease	-	glucose inhibited division protein A
Clocel_4383	0.437	2.342	1.907	2.795	2.025	0.033	1.406	2.073	4.161	0.936	0.699	3.57	1.521	1.497	1.085	Slightly decrease	-	tRNA modification GTPase TrmE
Clocel_4385	0.775	2.792	2.133	2.554	2.77	0.089	2.19	2.005	3.248	2.547	0.83	3.676	1.59	1.969	2.541	Decrease	-	single-stranded nucleic acid binding R3H domain-containing protein
Clocel_4386	0.78	3.55	3.099	3.38	2.848	0.37	2.829	1.912	4.11	3.608	0.591	1.98	1.835	1.933	3.155	Decrease	-	membrane protein insertase, YidC/Oxa1 family
Clocel_4388	0.62	3.618	2.825	3.618	3.338	0.057	2.158	2.274	4.285	2.698	0.669	5.589	2.331	2.998	2.847	Slightly decrease	-	ribonuclease P protein component

## Sheet: Glucose secreted proteins
	Quantitative value
Accession	TP1_N1	TP2_N1	TP3_N1	TP4_N1	TP5_N1	TP1_N2	TP2_N2	TP3_N2	TP4_N2	TP5_N2	TP1_N3	TP2_N3	TP3_N3	TP4_N3	TP5_N3	Belonging k-means cluster	Cazy.family	Description
Clocel_0001	0.005	0.089	0.197	0.232	0.059	0.005	0.089	0.081	0.179	0.147	0.053	0.162	0.12	0.116	0.112	2	-	chromosomal replication initiator protein DnaA
Clocel_0002	0.084	0.337	0.545	1.282	1.814	0.251	0.163	0.252	2.085	2.48	0.16	1.201	1.54	2.154	1.349	3	-	DNA polymerase III, beta subunit
Clocel_0013	0.005	0.182	0.352	0.545	0.401	0.025	0.118	0.194	0.934	0.413	0.073	0.846	0.484	0.185	0.143	2	-	seryl-tRNA synthetase
Clocel_0032	0.192	0.23	0.37	0.954	1.664	0.489	0.261	0.232	1.282	0.929	0.162	0.834	1.059	1.379	1.041	4	GH94	glycosyltransferase 36
Clocel_0034	0.152	0.193	0.344	0.92	1.199	0.447	0.234	0.21	1.052	0.92	0.107	0.437	0.532	0.726	0.976	4	GH31	glycoside hydrolase family 31
Clocel_0038	0.026	0.038	0.065	0.184	0.372	0.105	0.094	0.061	0.272	0.545	0.055	0.128	0.146	0.171	0.181	4	-	extracellular solute-binding protein family 1
Clocel_0048	0.007	0.184	0.245	0.397	0.356	0.086	0.159	0.275	0.923	0.456	0.365	0.581	0.228	0.272	0.291	3	-	transcriptional regulator, AbrB family
Clocel_0051	0.007	0.2	0.433	1.322	1.781	0.007	0.029	0.121	2.751	1.461	0.005	0.072	0.281	0.439	0.272	1	-	uncharacterized protein family UPF0133
Clocel_0074	0.034	0.312	0.538	1.214	1.322	0.03	0.139	0.128	0.369	0.396	0.136	0.993	0.746	0.516	0.284	2	-	transcriptional regulator, DeoR family
Clocel_0075	0.057	0.534	1.054	2.446	3.869	0.193	0.154	0.25	2.76	4.925	0.265	4.708	3.933	3.279	1.551	2	-	1-phosphofructokinase
Clocel_0076	0.007	0.08	0.138	0.42	0.697	0.017	0.069	0.051	0.326	0.982	0.04	0.195	0.198	0.23	0.314	2	-	PTS system, fructose subfamily, IIC subunit
Clocel_0078	0.168	0.231	0.451	1.356	2.591	0.273	0.151	0.155	2.051	1.286	0.204	1.694	2.423	2.89	2.469	3	-	chorismate synthase
Clocel_0079	0.209	0.271	0.702	1.684	3.302	0.19	0.192	0.23	2.007	1.078	0.102	1.3	1.329	1.455	1.21	3	-	3-dehydroquinate dehydratase, type II
Clocel_0108	0.057	0.45	0.88	2.781	3.141	0.133	0.243	0.928	3.27	3.209	0.174	2.159	2.43	2.953	2.701	2	-	NLP/P60 protein
Clocel_0109	0.017	0.297	0.824	1.462	1.795	0.052	0.047	0.118	1.557	2.387	0.041	0.8	0.895	1.436	2.297	1	-	transcriptional regulator, AbrB family
Clocel_0111	0.082	0.155	0.272	0.744	0.995	0.278	0.202	0.245	1.237	1.007	0.341	1.816	2.149	2.223	2.06	4	-	peptidase S1 and S6 chymotrypsin/Hap
Clocel_0116	0.005	0.507	0.793	2.236	3.449	0.274	0.205	0.3	2.885	2.906	0.138	1.094	1.287	1.768	1.822	1	-	Domain of unknown function DUF1836
Clocel_0119	0.012	0.201	0.232	0.959	0.764	0.015	0.075	0.147	2.27	1.561	0.039	0.417	0.263	0.22	0.189	1	-	PpiC-type peptidyl-prolyl cis-trans isomerase
Clocel_0125	0.005	0.329	0.466	1.261	1.224	0.154	0.186	0.189	1.487	1.523	0.133	1.063	0.807	1.168	1.557	2	-	Domain of unknown function DUF1836
Clocel_0145	0.036	0.37	0.65	1.515	1.658	0.128	0.224	0.767	3.281	1.583	0.219	3.479	2.111	1.447	1.006	2	-	Proteinase inhibitor I42, chagasin
Clocel_0146	0.056	0.145	0.316	1.142	1.306	0.128	0.072	0.126	0.641	0.476	0.089	0.45	0.516	0.557	0.359	3	-	Proteinase inhibitor I42, chagasin
Clocel_0147	0.037	0.121	0.252	1.021	1.448	0.088	0.037	0.084	0.855	0.943	0.099	1.257	1.299	1.128	1.179	3	-	Proteinase inhibitor I42, chagasin
Clocel_0148	0.03	0.239	0.461	1.234	1.442	0.036	0.042	0.171	0.761	0.626	0.086	1.008	0.74	0.653	0.589	2	-	Ig domain protein group 2 domain protein
Clocel_0185	0.274	0.619	0.694	1.834	1.863	0.732	0.411	0.438	1.584	0.658	0.782	0.752	0.57	0.428	0.286	4	-	hypothetical protein Clocel_0185
Clocel_0192	0.478	0.382	0.514	1.136	1.866	0.999	0.506	0.398	1.376	1.193	1.333	1.708	1.693	2.06	2.242	4	-	acetyl-CoA acetyltransferase
Clocel_0196	0.005	0.442	0.462	1.096	1.005	0.005	0.069	0.141	0.956	0.394	0.165	1.585	0.994	0.923	1.024	1	-	hypothetical protein Clocel_0196
Clocel_0211	0.128	0.701	1.119	2.277	2.753	0.168	0.237	0.589	1.649	0.628	0.059	0.405	0.176	0.178	0.175	3	CE8	Pectinesterase
Clocel_0271	0.039	0.278	0.575	1.56	2.027	0.122	0.116	0.2	2.585	2.067	0.041	1.057	1.833	2.252	1.348	2	-	methionyl-tRNA synthetase
Clocel_0272	0.017	0.125	0.264	1.113	0.741	0.023	0.028	0.051	0.395	0.277	0.036	0.505	0.323	0.265	0.207	2	-	hypothetical protein Clocel_0272
Clocel_0293	0.005	0.239	0.496	1.637	3.336	0.115	0.123	0.167	1.789	2.484	0.034	0.365	0.282	0.279	0.281	1	-	Methyltransferase type 12
Clocel_0324	0.005	0.12	0.311	1.21	1.311	0.017	0.168	0.551	2.765	3.046	0.141	3.119	2.481	2.038	1.624	1	-	3D domain-containing protein
Clocel_0330	0.005	0.344	0.59	1.276	1.314	0.043	0.083	0.071	1.167	0.538	0.099	1.715	1.237	1.294	1.255	1	-	ATPase-like, ParA/MinD
Clocel_0332	0.024	0.341	0.745	1.709	1.335	0.018	0.086	0.114	0.79	0.463	0.03	0.134	0.084	0.074	0.071	2	-	Shikimate kinase
Clocel_0333	0.066	0.225	0.442	1.273	1.764	0.199	0.108	0.127	1.569	0.964	0.074	0.174	0.283	0.454	0.35	3	-	chorismate mutase
Clocel_0334	0.005	0.23	0.506	1.13	0.614	0.01	0.063	0.091	1.472	0.359	0.024	0.129	0.087	0.074	0.039	1	-	chorismate synthase
Clocel_0335	0.015	0.269	0.627	1.605	1.141	0.019	0.054	0.114	1.074	0.417	0.04	0.179	0.138	0.138	0.086	2	-	3-phosphoshikimate 1-carboxyvinyltransferase
Clocel_0336	0.008	0.246	0.46	0.953	0.517	0.015	0.081	0.099	0.524	0.192	0.021	0.139	0.079	0.067	0.061	2	-	Prephenate dehydrogenase
Clocel_0337	0.069	0.278	0.636	1.876	3.269	0.144	0.104	0.142	2.56	3.121	0.075	0.245	0.36	0.522	0.564	3	-	phospho-2-dehydro-3-deoxyheptonate aldolase
Clocel_0344	0.005	0.156	0.295	0.581	0.507	0.037	0.074	0.156	1.378	0.895	0.106	0.57	0.487	0.462	0.385	2	-	anaerobic ribonucleoside-triphosphate reductase activating protein
Clocel_0349	0.093	0.316	0.531	1.285	1.886	0.133	0.135	0.184	1.551	1.531	0.122	1.114	1.238	1.397	0.943	3	-	isoleucyl-tRNA synthetase
Clocel_0354	0.012	0.14	0.303	0.82	1.004	0.025	0.051	0.09	1.574	1.268	0.022	0.655	0.609	0.522	0.164	1	-	transcriptional regulator, LacI family
Clocel_0379	0.005	0.014	0.033	0.103	0.134	0.52	0.287	0.319	2.781	2.756	0.428	1.69	1.98	2.559	2.441	3	-	Rubrerythrin
Clocel_0389	0.023	0.26	0.496	1.22	1.486	0.033	0.068	0.121	1.296	1.248	0.061	0.542	0.523	0.586	0.363	2	-	pyruvate kinase
Clocel_0391	0.206	0.204	0.283	0.652	1.063	0.239	0.132	0.131	0.787	0.713	0.124	0.555	0.599	0.662	0.55	4	GH94	glycosyltransferase 36
Clocel_0392	0.023	0.275	0.477	1.365	1.582	0.06	0.117	0.14	2.541	2.525	0.128	1.118	0.901	0.833	0.736	2	-	fumarate hydratase, class II
Clocel_0393	0.053	0.193	0.312	0.782	1.1	0.25	0.186	0.277	1.898	2.213	0.229	2.008	1.883	1.898	1.658	3	-	malic protein NAD-binding
Clocel_0419	0.081	0.343	0.582	1.578	2.702	0.186	0.127	0.186	1.945	2.275	0.123	0.403	0.229	0.237	0.246	3	-	putative GAF sensor protein
Clocel_0430	0.059	0.452	0.796	2.198	2.438	0.071	0.05	0.127	1.733	1.543	0.098	1.118	1.479	1.66	1.332	2	-	hypothetical protein Clocel_0430
Clocel_0433	0.031	0.212	0.338	1.134	1.475	0.077	0.106	0.127	2.469	1.737	0.137	1.028	1.329	1.617	1.628	2	-	hypothetical protein Clocel_0433
Clocel_0493	0.086	0.227	0.361	0.918	1.478	0.288	0.171	0.222	2.626	2.185	0.177	1.711	1.545	1.541	1.357	3	-	dihydroxy-acid dehydratase
Clocel_0504	0.005	0.08	0.457	1.817	3.389	0.147	0.066	0.122	1.725	1.873	0.218	1.342	2.1	2.558	2.471	2	-	homocysteine S-methyltransferase
Clocel_0509	0.337	0.476	0.595	1.358	1.931	0.426	0.254	0.225	0.454	0.139	0.394	0.422	0.218	0.314	0.342	4	-	intracellular protease, PfpI family
Clocel_0510	0.04	0.261	0.518	1.377	2.13	0.065	0.066	0.122	1.138	1.404	0.089	0.779	0.914	1.276	1.011	2	-	Heat shock protein Hsp90-like
Clocel_0533	0.005	0.116	0.157	0.44	0.485	0.405	0.23	0.293	2.05	2.189	0.122	0.838	1.09	1.706	1.697	2	-	Peroxiredoxin
Clocel_0549	0.005	0.014	0.038	0.331	1.088	0.039	0.029	0.045	0.492	1.387	0.017	0.228	0.558	0.816	0.478	2	-	hypothetical protein Clocel_0549
Clocel_0550	0.064	0.105	0.2	0.617	1.124	0.086	0.242	0.265	0.786	0.387	0.09	0.174	0.124	0.12	0.063	4	-	Bacteriocin class II, amylovorin-like
Clocel_0552	0.063	0.154	0.279	0.95	1.885	0.184	0.091	0.061	1.08	2.057	0.2	0.76	1.077	1.392	1.741	3	-	hypothetical protein Clocel_0552
Clocel_0553	0.027	0.231	0.448	1.127	1.513	0.078	0.101	0.182	1.591	1.37	0.097	0.804	0.495	0.425	0.331	3	-	fructose-1,6-bisphosphate aldolase, class II
Clocel_0554	0.007	0.049	0.096	0.321	0.495	0.022	0.058	0.06	0.453	0.254	0.033	0.377	0.429	0.485	0.531	2	-	carbonic anhydrase
Clocel_0560	0.102	0.246	0.427	1.139	1.535	0.349	0.207	0.259	2.978	2.299	0.164	0.658	1.051	1.68	1.061	3	GH36	Alpha-galactosidase
Clocel_0570	0.075	1.321	2.254	4.432	3.181	0.494	1.02	2.59	5.574	2.634	0.493	1.504	0.933	1.057	0.774	3	-	cellulosome anchoring protein cohesin region
Clocel_0585	0.08	0.226	0.407	1.075	1.858	0.187	0.167	0.21	1.499	1.199	0.2	1.217	1.313	1.45	1.249	3	-	hypothetical protein Clocel_0585
Clocel_0590	0.046	0.117	0.199	0.499	0.743	0.102	0.061	0.064	0.316	0.368	0.073	0.108	0.134	0.195	0.207	4	isomerase	xylose isomerase
Clocel_0591	0.059	0.129	0.194	0.553	0.837	0.098	0.061	0.061	0.651	0.734	0.104	0.269	0.315	0.382	0.519	4	-	transaldolase
Clocel_0592	0.054	0.103	0.131	0.36	0.366	0.05	0.041	0.048	0.289	0.275	0.017	0.104	0.084	0.083	0.073	4	-	xylulokinase
Clocel_0619	0.063	0.7	1.038	2.516	2.783	0.14	0.185	0.782	2.009	1.143	0.146	0.406	0.325	0.384	0.232	3	GH5	glycoside hydrolase family 5
Clocel_0629	0.005	0.096	0.199	0.437	0.512	0.033	0.1	0.17	1.806	1.167	0.059	0.739	0.874	0.78	0.446	1	-	Aldehyde Dehydrogenase
Clocel_0631	0.202	0.253	0.454	0.992	1.416	0.255	0.189	0.2	2.635	3.599	0.15	1.279	1.683	1.897	1.889	3	-	Aspartyl aminopeptidase
Clocel_0635	0.043	0.226	0.491	1.316	1.849	0.042	0.049	0.157	2.268	2.138	0.056	1.115	0.959	0.665	0.386	2	-	diaminopimelate decarboxylase
Clocel_0637	0.005	0.172	0.332	0.737	0.971	0.013	0.043	0.072	0.201	0.099	0.116	0.405	0.34	0.359	0.3	2	-	cobalamin B12-binding domain protein
Clocel_0638	0.005	0.031	0.055	0.156	0.235	0.005	0.063	0.048	0.123	0.171	0.035	0.106	0.143	0.2	0.279	2	-	protein of unknown function DUF214
Clocel_0639	0.005	0.01	0.023	0.08	0.111	0.006	0.062	0.048	0.13	0.089	0.039	0.154	0.118	0.134	0.18	3	-	ABC transporter related
Clocel_0664	0.005	0.252	0.535	1.035	0.353	0.011	0.097	0.2	1.446	0.252	0.073	0.303	0.204	0.111	0.096	2	-	Cof-like hydrolase
Clocel_0666	0.005	0.268	0.479	0.732	0.5	0.009	0.085	0.194	0.72	0.221	0.071	0.288	0.121	0.089	0.084	2	-	peptide chain release factor 3
Clocel_0667	0.049	0.237	0.501	1.23	1.353	0.215	0.155	0.19	1.393	0.371	0.04	0.291	0.221	0.196	0.139	3	-	CBS domain containing protein
Clocel_0668	0.035	0.125	0.283	0.839	1.337	0.063	0.043	0.049	1.099	0.539	0.08	0.666	0.85	1.258	1.88	3	-	zinc finger domain-containing protein
Clocel_0670	0.024	0.324	0.706	1.505	1.544	0.072	0.098	0.204	1.556	1.194	0.078	0.684	0.857	0.96	0.416	2	-	tyrosyl-tRNA synthetase
Clocel_0671	0.005	0.103	0.447	1.624	2.783	0.011	0.013	0.066	1.788	1.993	0.051	1.168	1.19	1.359	1.31	1	-	hypothetical protein Clocel_0671
Clocel_0675	0.088	0.29	0.47	1.376	1.603	0.111	0.099	0.115	2.217	2.47	0.043	0.787	0.712	0.706	0.586	3	-	hypothetical protein Clocel_0675
Clocel_0678	0.023	0.172	0.318	0.863	1.225	0.112	0.099	0.125	1.339	0.725	0.057	0.733	0.7	0.722	0.59	2	-	methyl-accepting chemotaxis sensory transducer
Clocel_0689	0.005	0.157	0.314	1.053	1.009	0.058	0.055	0.087	1.751	1.781	0.062	1.087	1.011	0.755	0.437	1	-	putative threonyl-tRNA synthetase/uridine kinase
Clocel_0707	0.037	0.184	0.431	1.36	2.164	0.145	0.152	0.379	3.703	3.852	0.143	1.788	1.997	1.981	1.876	2	-	hypothetical protein Clocel_0707
Clocel_0710	0.088	0.284	0.609	1.363	2.027	0.019	0.041	0.126	1.431	1.307	0.12	1.424	1.172	1.343	1.203	2	-	degV family protein
Clocel_0711	0.015	0.067	0.128	0.313	0.517	0.074	0.152	0.11	0.513	0.951	0.055	0.154	0.161	0.184	0.208	3	-	basic membrane lipoprotein
Clocel_0719	0.218	0.408	0.695	1.625	2.475	0.498	0.302	0.356	1.992	1.999	0.25	0.739	1.108	1.833	1.899	4	-	glyceraldehyde-3-phosphate dehydrogenase, type I
Clocel_0720	0.054	0.349	0.643	1.468	1.617	0.137	0.137	0.247	2.563	1.376	0.138	0.96	0.518	0.427	0.334	3	-	Phosphoglycerate kinase
Clocel_0721	0.128	0.269	0.404	1.084	1.703	0.473	0.279	0.3	1.632	1.146	0.379	1.153	0.785	1.207	1.362	4	-	triosephosphate isomerase
Clocel_0722	0.06	0.376	0.643	1.448	1.559	0.09	0.134	0.222	1.68	0.997	0.125	0.374	0.212	0.211	0.158	3	-	phosphoglycerate mutase, 2,3-bisphosphoglycerate-independent
Clocel_0730	0.043	0.167	0.301	0.697	1.108	0.125	0.106	0.145	1.721	2.406	0.147	0.624	0.786	0.9	0.893	3	-	enolase
Clocel_0767	0.033	0.187	0.331	0.815	0.916	0.09	0.114	0.182	2.373	1.819	0.108	1.157	1.154	1.72	1.551	2	-	protein of unknown function DUF955
Clocel_0790	0.018	0.167	0.296	0.886	1.455	0.08	0.058	0.11	1.717	1.683	0.045	0.438	0.445	0.462	0.294	2	-	hypothetical protein Clocel_0790
Clocel_0810	0.065	0.179	0.408	1.54	3.122	0.028	0.011	0.02	4.304	3.15	0.09	2.109	1.702	1.533	1.342	2	-	transcription activator effector binding
Clocel_0873	0.06	0.166	0.264	0.773	1.026	0.252	0.171	0.493	2.42	1.217	0.238	1.355	0.581	0.536	0.507	4	PL9	pectate lyase/Amb allergen
Clocel_0886	0.005	0.15	0.325	0.864	0.577	0.013	0.036	0.047	0.713	0.508	0.024	0.474	0.364	0.278	0.181	1	-	methyl-accepting chemotaxis sensory transducer
Clocel_0906	0.096	0.442	1.153	3.6	3.457	0.128	0.105	0.324	1.827	0.52	0.091	2.011	1.545	1.078	0.645	2	-	peptidase domain protein
Clocel_0914	0.035	0.217	0.383	1.232	1.319	0.096	0.186	0.699	3.576	1.909	0.208	2.481	2.336	1.858	1.31	2	-	CARDB domain protein
Clocel_0930	0.067	0.329	0.632	1.947	2.507	0.33	0.234	0.529	2.603	0.961	0.109	1.657	1.131	0.93	0.64	3	GH9,CBM3	glycoside hydrolase family 9
Clocel_0975	0.105	0.19	0.359	1.16	2.453	0.123	0.138	0.199	1.713	2.417	0.2	1.556	1.902	2.13	3.064	3	-	hypothetical protein Clocel_0975
Clocel_0982	0.079	0.679	1.355	2.92	3.131	0.092	0.139	0.527	1.733	1.29	0.199	2.531	2.242	2.128	1.687	2	-	Kelch repeat type 1-containing protein
Clocel_0983	0.064	0.456	0.872	2.167	2.648	0.159	0.136	0.291	1.995	2.432	0.335	2.699	1.613	1.677	1.509	3	GH5	glycoside hydrolase family 5
Clocel_0997	0.038	0.172	0.385	1.163	1.67	0.021	0.046	0.089	1.692	2.148	0.053	1.184	1.508	2.096	1.923	1	-	SpoOM family protein
Clocel_1011	0.072	0.741	1.355	2.98	2.838	0.085	0.099	0.361	1.997	1.437	0.083	1.818	1.68	1.499	1.191	2	PL1,CBM13	Pectate lyase/Amb allergen
Clocel_1012	0.077	0.408	0.826	2.549	2.937	0.324	0.173	0.461	2.193	1.961	0.243	1.985	2.052	1.825	1.835	3	-	Ig domain protein group 2 domain protein
Clocel_1020	0.016	0.339	0.703	1.782	1.993	0.214	0.224	0.372	4.066	1.573	0.073	1.29	1.143	0.905	0.389	2	GH1	glycoside hydrolase family 1
Clocel_1021	0.032	0.29	0.544	1.453	1.772	0.068	0.062	0.237	2.474	2.237	0.048	0.968	1.165	1.213	1.866	2	-	cold-shock DNA-binding domain protein
Clocel_1080	0.005	0.151	0.227	1.235	1.092	0.027	0.083	0.159	1.695	0.657	0.125	1.089	1.875	2.706	2.125	1	-	hemerythrin-like metal-binding protein
Clocel_1085	0.05	0.245	0.437	1.079	1.742	0.104	0.056	0.096	1.676	2.131	0.088	0.779	0.71	0.839	0.66	3	-	Dinitrogenase iron-molybdenum cofactor biosynthesis protein
Clocel_1105	0.005	0.241	0.504	1.253	1.982	0.07	0.124	0.276	2.91	2.201	0.119	1.293	0.963	0.873	0.753	1	-	cysteinyl-tRNA synthetase
Clocel_1134	0.005	0.085	0.126	0.327	0.418	0.116	0.08	0.086	0.474	0.478	0.079	0.264	0.251	0.267	0.255	3	GH26,CBM23	LPXTG-motif cell wall anchor domain protein
Clocel_1148	0.063	0.232	0.434	1.099	1.169	0.024	0.043	0.081	1.242	0.948	0.063	0.539	0.375	0.344	0.301	3	other	heroin esterase
Clocel_1149	0.01	0.221	0.499	1.245	0.73	0.044	0.084	0.123	0.968	0.322	0.052	0.699	0.825	0.813	0.296	2	-	phosphoenolpyruvate carboxylase
Clocel_1150	0.057	0.371	0.632	1.749	2.064	0.153	0.157	0.643	3.94	1.221	0.223	2.501	1.488	1.215	1.032	3	GH5	glycoside hydrolase family 5
Clocel_1172	0.067	0.181	0.318	0.902	0.959	0.269	0.234	0.479	3.462	3.087	0.203	0.994	0.744	0.65	0.635	3	PL1	Pectate lyase/Amb allergen
Clocel_1181	0.047	0.243	0.409	1.444	1.854	0.046	0.057	0.06	0.471	0.477	0.04	0.265	0.512	0.648	0.446	3	-	hypothetical protein Clocel_1181
Clocel_1182	0.062	0.248	0.57	2.627	3.099	0.039	0.062	0.082	0.56	0.458	0.176	0.729	0.866	0.861	0.819	3	-	hypothetical protein Clocel_1182
Clocel_1184	0.048	0.247	0.484	1.073	0.896	0.078	0.238	0.607	1.368	0.6	0.077	0.718	0.444	0.35	0.33	3	-	Fibronectin type III domain protein
Clocel_1206	0.037	0.189	0.265	0.778	0.793	0.236	0.155	0.195	2.074	0.323	0.067	0.528	0.113	0.086	0.069	4	-	7-cyano-7-deazaguanine reductase
Clocel_1207	0.039	0.286	0.517	1.19	1.27	0.03	0.254	0.21	1.235	0.6	0.12	1.785	0.961	0.808	0.696	2	-	exsB protein
Clocel_1211	0.246	0.52	0.982	3.092	3.925	0.241	0.167	0.377	2.25	2.088	0.33	1.631	1.168	1.046	0.972	4	-	Ig domain protein group 2 domain protein
Clocel_1243	0.044	0.036	0.076	0.226	0.504	0.005	0.025	0.015	0.155	0.137	0.016	0.079	0.119	0.168	0.112	3	other	extracellular solute-binding protein family 1
Clocel_1254	0.058	0.118	0.199	0.445	0.628	0.183	0.161	0.105	0.587	0.427	0.614	0.637	0.751	0.93	0.951	4	isomerase	L-arabinose isomerase
Clocel_1255	0.111	0.233	0.389	0.905	1.21	0.206	0.163	0.194	1.406	1.785	0.644	1.842	2.317	2.903	3.059	4	-	class II aldolase/adducin family protein
Clocel_1256	0.02	0.113	0.263	0.647	0.886	0.269	0.167	0.167	1.635	2.498	0.42	0.547	0.585	0.808	0.818	4	-	transaldolase
Clocel_1268	0.03	0.211	0.451	1.047	1.189	0.089	0.121	0.207	2.855	2.76	0.058	0.604	0.546	0.473	0.293	2	-	Transketolase domain-containing protein
Clocel_1269	0.023	0.185	0.397	1.085	1.745	0.143	0.124	0.214	2.229	2.749	0.059	0.55	0.557	0.55	0.46	2	-	Transketolase central region
Clocel_1279	0.005	0.28	0.635	1.673	1.449	0.025	0.05	0.166	2.389	0.973	0.092	1.083	0.992	0.758	0.209	1	-	shikimate 5-dehydrogenase
Clocel_1284	0.138	0.19	0.282	0.767	1.396	0.435	0.246	0.235	1.324	0.971	0.41	0.636	0.689	1.148	1.139	4	-	Glu/Leu/Phe/Val dehydrogenase
Clocel_1300	0.036	0.294	0.637	0.878	0.72	0.044	0.096	0.121	0.287	0.269	0.064	0.427	0.247	0.166	0.066	3	-	phospho-2-dehydro-3-deoxyheptonate aldolase
Clocel_1305	0.061	0.231	0.422	0.982	1.247	0.221	0.377	0.723	2.47	1.527	0.408	1.56	1.164	1.058	1.139	3	-	LPXTG-motif cell wall anchor domain protein
Clocel_1311	0.04	0.287	0.542	1.29	1.69	0.084	0.111	0.158	1.809	1.956	0.05	0.551	0.475	0.556	0.449	2	-	argininosuccinate synthase
Clocel_1312	0.122	0.324	0.564	1.388	2.114	0.271	0.175	0.201	1.613	1.565	0.429	1.052	1.12	1.407	1.657	4	-	argininosuccinate lyase
Clocel_1320	0.005	0.182	0.402	1.216	2.073	0.011	0.034	0.098	3.158	8.523	0.059	1.477	2.135	2.688	3.49	1	-	acetolactate synthase, small subunit
Clocel_1321	0.038	0.33	0.626	1.758	2.263	0.067	0.047	0.103	2.22	2.089	0.073	1.157	1.014	0.95	0.704	2	-	2-isopropylmalate synthase/homocitrate synthase family protein
Clocel_1322	0.073	0.29	0.612	1.903	3.401	0.142	0.11	0.178	2.194	1.426	0.196	0.864	0.861	1.134	0.877	3	-	3-isopropylmalate dehydrogenase
Clocel_1323	0.138	0.325	0.592	1.659	2.91	0.209	0.145	0.206	3.003	3.13	0.265	0.9	0.769	0.933	1.134	3	-	dihydroxy-acid dehydratase
Clocel_1325	0.166	0.315	0.661	1.652	2.465	0.343	0.227	0.244	2.613	2.24	0.382	0.816	0.726	0.839	0.932	4	-	ketol-acid reductoisomerase
Clocel_1326	0.107	0.228	0.343	0.873	1.289	0.346	0.232	0.26	1.643	1.178	0.24	0.862	0.898	1.024	0.868	4	-	branched-chain amino acid aminotransferase
Clocel_1338	0.005	0.043	0.244	0.957	1.608	0.118	0.111	0.174	2.953	3.875	0.083	0.988	1.239	1.621	1.886	1	-	diacylglycerol kinase catalytic region
Clocel_1358	0.033	0.106	0.176	0.415	0.651	0.098	0.154	0.179	0.444	0.542	0.031	0.059	0.063	0.074	0.059	4	-	extracellular solute-binding protein family 5
Clocel_1361	0.032	0.203	0.352	0.76	0.744	0.037	0.073	0.124	0.763	0.355	0.088	1.363	0.46	0.304	0.221	3	-	P-loop ATPase
Clocel_1364	0.096	0.283	0.521	1.271	1.9	0.34	0.196	0.263	2.757	3.267	0.154	0.839	1.092	1.703	1.712	3	isomerase	Glucose-6-phosphate isomerase
Clocel_1369	0.028	0.318	0.71	2.443	3.709	0.005	0.047	0.484	4.166	3.614	0.229	2.158	2.021	1.657	0.891	1	GH23	Lytic transglycosylase catalytic
Clocel_1384	0.478	0.386	0.651	3.614	5.66	0.351	0.15	0.189	0.618	0.241	0.642	0.762	0.719	0.676	0.538	4	-	hypothetical protein Clocel_1384
Clocel_1385	0.127	0.399	0.841	3.63	4.83	0.26	0.197	0.529	3.97	3.376	0.287	2.09	1.579	1.245	0.861	3	-	hypothetical protein Clocel_1385
Clocel_1387	0.053	0.309	0.579	1.314	2.124	0.192	0.12	0.22	2.031	1.831	0.171	0.705	0.31	0.362	0.342	3	-	hypothetical protein Clocel_1387
Clocel_1405	0.058	0.33	0.548	1.291	2.031	0.066	0.114	0.175	1.784	1.163	0.134	1.14	0.898	0.899	0.717	3	-	aconitate hydratase domain-containing protein
Clocel_1409	0.008	0.097	0.192	0.41	0.351	0.006	0.072	0.038	0.97	0.163	0.065	0.266	0.17	0.097	0.059	2	-	ribosomal protein S20
Clocel_1412	0.126	0.246	0.401	0.932	1.265	0.019	0.13	0.17	1.349	0.902	0.005	0.028	0.106	0.108	0.04	2	-	GTP-binding protein LepA
Clocel_1415	0.065	0.321	0.553	1.452	2.098	0.17	0.099	0.118	1.827	2.47	0.301	1.481	1.584	1.766	2.499	3	-	GrpE protein
Clocel_1416	0.042	0.272	0.478	1.084	1.281	0.076	0.118	0.179	1.346	1.029	0.113	0.7	0.435	0.389	0.342	3	-	chaperone protein DnaK
Clocel_1417	0.005	0.118	0.211	0.546	0.679	0.026	0.09	0.064	0.553	0.73	0.043	0.518	0.379	0.391	0.404	2	-	chaperone protein DnaJ
Clocel_1425	0.104	0.367	0.783	2.91	3.638	0.087	0.083	0.225	1.57	1.018	0.174	1.171	1.004	1.008	1.244	3	-	Ig domain protein group 2 domain protein
Clocel_1439	0.005	0.332	0.771	2.226	3.526	0.005	0.038	0.207	2.905	2.908	0.064	0.418	0.559	0.855	0.777	1	-	Radical SAM domain protein
Clocel_1441	0.005	0.108	0.796	2.226	1.892	0.13	0.115	0.296	2.538	1.323	0.122	1.107	0.973	0.941	0.701	2	-	RNA modification enzyme, MiaB family
Clocel_1442	0.067	0.296	0.362	0.888	0.986	0.124	0.123	0.161	1.231	0.258	0.125	0.815	0.466	0.409	0.273	4	-	histidine triad (HIT) protein
Clocel_1443	0.015	0.074	0.138	0.342	0.289	0.044	0.084	0.05	0.505	0.606	0.042	0.38	0.285	0.208	0.212	3	-	ribosomal protein S21
Clocel_1449	0.031	0.256	0.478	1.316	1.801	0.084	0.114	0.149	0.899	0.429	0.088	1.046	0.672	1.155	1.659	2	-	cytidine deaminase
Clocel_1452	0.005	0.185	0.455	1.609	3.081	0.065	0.07	0.09	1.383	1.971	0.039	0.341	0.284	0.428	0.704	1	-	hypothetical protein Clocel_1452
Clocel_1454	0.067	0.096	0.161	0.463	1.117	0.105	0.076	0.06	0.556	0.857	0.027	0.191	0.222	0.252	0.185	4	-	pyruvate, phosphate dikinase
Clocel_1458	0.04	0.231	0.402	0.849	0.717	0.034	0.078	0.11	1.059	0.578	0.054	0.573	0.499	0.498	0.392	2	-	RNA polymerase, sigma 70 subunit, RpoD subfamily
Clocel_1461	0.119	0.321	0.524	1.18	1.946	0.383	0.209	0.368	2.92	4.114	0.185	2.162	1.444	1.124	0.553	3	-	protein of unknown function DUF34
Clocel_1476	0.012	0.245	0.528	1.474	1.753	0.103	0.076	0.174	0.964	0.647	0.082	1.749	1.458	1.047	0.757	2	CBM4,GH9	glycoside hydrolase family 9
Clocel_1478	0.177	0.318	0.521	1.383	1.431	0.216	0.132	0.206	0.644	0.362	0.19	0.675	0.566	0.47	0.343	4	CBM4,GH9	glycoside hydrolase family 9
Clocel_1504	0.107	0.341	0.661	1.854	3.389	0.273	0.16	0.186	2.308	2.835	0.341	1.141	1.111	1.487	1.843	3	-	lactaldehyde reductase
Clocel_1534	0.027	0.194	0.359	0.551	0.433	0.016	0.118	0.165	0.946	0.211	0.055	0.282	0.144	0.118	0.106	3	-	ribose-phosphate pyrophosphokinase
Clocel_1539	0.005	0.135	0.44	1.277	2.281	0.069	0.089	0.104	1.696	2.038	0.056	0.812	0.758	1.005	1.058	1	-	RNA binding S1 domain protein
Clocel_1552	0.103	0.25	0.374	1.34	2.321	0.192	0.225	0.313	1.524	2.774	0.244	2.081	3.487	4.203	4.408	3	-	HtrA2 peptidase
Clocel_1564	0.053	0.101	0.19	0.598	1.407	0.292	0.217	0.197	0.683	1.374	0.399	0.62	0.988	1.541	1.625	4	-	hypothetical protein Clocel_1564
Clocel_1565	0.029	0.216	0.436	1.135	1.799	0.127	0.135	0.183	1.676	1.523	0.093	1.102	0.919	1.094	1.397	2	-	trigger factor
Clocel_1566	0.072	0.257	0.468	1.233	2.103	0.191	0.149	0.207	2.534	4.015	0.064	0.743	0.788	0.941	1.032	3	-	ATP-dependent Clp protease, proteolytic subunit ClpP
Clocel_1567	0.005	0.142	0.349	0.664	0.414	0.012	0.106	0.137	0.627	0.253	0.053	0.254	0.145	0.12	0.097	2	-	ATP-dependent Clp protease, ATP-binding subunit ClpX
Clocel_1580	0.093	0.521	0.844	1.509	1.495	0.005	0.599	1.472	3.104	1.802	0.183	0.428	0.968	1.342	0.879	1	-	hypothetical protein Clocel_1580
Clocel_1589	0.007	0.045	0.078	0.207	0.389	0.044	0.113	0.066	0.244	0.185	0.068	0.18	0.283	0.391	0.485	3	-	extracellular solute-binding protein family 3
Clocel_1592	0.021	0.137	0.264	0.724	0.822	0.042	0.058	0.098	2.124	1.09	0.056	0.877	0.903	0.875	0.471	2	-	hypothetical protein Clocel_1592
Clocel_1594	0.01	0.173	0.278	0.62	0.681	0.055	0.116	0.164	0.792	0.418	0.02	0.237	0.233	0.308	0.177	2	-	transcriptional regulator, AsnC family
Clocel_1595	0.007	0.165	0.417	1.235	0.673	0.018	0.089	0.125	1.714	0.667	0.135	1.056	0.391	0.205	0.128	2	-	tRNA synthetase class II (D K and N)
Clocel_1599	0.005	0.091	0.292	0.631	0.206	0.007	0.074	0.062	0.862	0.502	0.028	0.394	0.232	0.188	0.163	1	-	NAD+ synthetase
Clocel_1601	0.005	0.017	0.035	0.092	0.134	0.009	0.081	0.031	0.079	0.114	0.011	0.052	0.056	0.07	0.067	3	-	band 7 protein
Clocel_1605	0.045	0.122	0.5	1.503	1.979	0.212	0.17	0.252	1.817	1.75	0.176	0.875	0.995	1.262	1.13	3	-	oligoendopeptidase, pepF/M3 family
Clocel_1606	0.112	0.405	0.64	1.417	1.911	0.261	0.176	0.264	2.227	1.429	0.202	1.212	1.118	1.147	1.02	3	-	diaminopimelate epimerase
Clocel_1616	0.005	0.195	0.282	1.121	1.387	0.031	0.075	0.105	1.469	1.151	0.055	0.796	0.799	0.743	0.241	1	-	phosphoribosylaminoimidazolecarboxamide formyltransferase/IMP cyclohydrolase
Clocel_1619	0.005	0.062	0.514	1.466	1.113	0.052	0.031	0.084	1.228	0.454	0.053	0.374	1.467	2.206	0.62	1	-	Nucleoside-diphosphate kinase
Clocel_1621	0.096	0.514	0.696	1.553	1.333	0.192	0.175	0.235	3.6	1.514	0.115	0.808	1.085	1.501	1.144	3	-	nicotinate phosphoribosyltransferase
Clocel_1623	0.045	0.279	0.449	0.845	0.939	0.138	0.4	1.216	2.766	1.643	0.133	1.46	0.912	0.817	0.757	2	PL1,PL9	Pectate lyase/Amb allergen
Clocel_1624	0.152	0.737	1.012	2.069	2.354	0.329	0.227	0.599	1.911	1.295	0.311	1.244	0.87	0.843	0.627	4	CBM30,GH9	glycoside hydrolase family 9
Clocel_1654	0.005	0.085	0.094	0.49	0.827	0.077	0.088	0.072	0.664	1.264	0.044	0.208	0.209	0.255	0.334	2	-	V-type sodium ATP synthase subunit G
Clocel_1660	0.005	0.051	0.104	0.266	0.375	0.051	0.087	0.065	0.325	0.377	0.068	0.195	0.186	0.272	0.691	3	-	H+transporting two-sector ATPase alpha/beta subunit central region
Clocel_1666	0.037	0.226	0.449	1.055	1.324	0.078	0.118	0.253	2.184	1.75	0.057	0.452	0.98	1.465	0.803	2	-	flavodoxin/nitric oxide synthase
Clocel_1671	0.005	0.208	0.502	0.936	0.561	0.008	0.064	0.101	1.164	0.417	0.036	0.307	0.302	0.223	0.15	1	-	HPr kinase
Clocel_1674	0.005	0.532	0.839	1.726	1.984	0.393	0.23	0.289	3.419	4.998	0.186	0.863	0.968	1.34	1.869	2	-	peptidase M18 aminopeptidase I
Clocel_1681	0.062	0.225	0.4	1.112	1.603	0.184	0.104	0.169	1.372	0.512	0.075	0.985	1.242	1.789	2.184	3	-	hypothetical protein Clocel_1681
Clocel_1684	0.174	0.2	0.315	0.991	2.151	0.5	0.287	0.246	1.522	1.583	0.299	0.589	0.697	0.906	0.931	4	-	pyruvate ferredoxin/flavodoxin oxidoreductase
Clocel_1688	0.031	0.182	0.367	1.003	1.509	0.036	0.076	0.133	1.584	1.581	0.051	0.778	0.712	0.78	0.712	2	-	protein of unknown function DUF342
Clocel_1689	0.005	0.313	0.529	1.306	1.64	0.121	0.1	0.131	1.277	0.925	0.133	0.385	0.326	0.42	0.331	2	-	CheW protein
Clocel_1693	0.018	0.072	0.161	0.323	0.296	0.008	0.058	0.06	0.423	0.279	0.023	0.183	0.135	0.13	0.069	2	-	CheA signal transduction histidine kinase
Clocel_1695	0.031	0.258	0.278	0.537	0.443	0.102	0.121	0.156	0.411	0.272	0.125	0.473	0.443	0.589	0.742	3	-	response regulator receiver protein
Clocel_1696	0.063	0.186	0.304	0.874	1.394	0.102	0.095	0.106	0.634	0.343	0.067	0.262	0.629	1.343	1.14	3	-	CheW protein
Clocel_1698	0.039	0.198	0.45	1.331	2.146	0.041	0.047	0.065	1.481	1.955	0.038	0.282	0.301	0.478	0.425	2	-	CheC, inhibitor of MCP methylation / FliN fusion protein
Clocel_1699	0.019	0.343	0.847	2.765	3.892	0.033	0.046	0.427	5.869	2.993	0.04	1.152	0.747	0.82	0.557	1	-	Anti-sigma-28 factor FlgM family protein
Clocel_1701	0.057	0.302	0.606	1.624	2.032	0.061	0.073	0.356	1.779	1.146	0.14	1.284	0.84	0.738	0.612	2	-	flagellar hook-associated protein FlgK
Clocel_1705	0.031	0.116	0.247	0.845	1.135	0.005	0.022	0.094	1.944	2.581	0.104	2.357	2.333	1.901	1.572	1	-	flagellar protein FlaG protein
Clocel_1707	0.016	0.192	0.442	1.361	2.464	0.082	0.069	0.128	1.51	1.321	0.071	0.592	0.485	0.613	0.589	2	-	flagellar protein FliS
Clocel_1708	0.017	0.3	0.682	2.088	2.619	0.03	0.068	0.385	2.958	1.663	0.044	0.874	0.897	0.892	0.728	1	-	flagellar hook-associated 2 domain-containing protein
Clocel_1710	0.028	0.286	0.642	1.711	1.417	0.05	0.118	0.503	2.54	1.274	0.1	1.59	1.186	0.858	0.552	2	-	flagellin domain protein
Clocel_1711	0.045	0.27	0.488	1.255	1.332	0.04	0.093	0.524	2.113	0.765	0.26	1.461	0.323	0.306	0.179	3	-	flagellar basal-body rod protein FlgB
Clocel_1712	0.023	0.343	0.841	2.665	3.425	0.129	0.088	0.515	4.806	3.231	0.086	2.3	1.75	1.284	0.753	1	-	flagellar basal-body rod protein FlgC
Clocel_1719	0.046	0.304	0.506	1.313	1.14	0.15	0.185	0.493	1.099	0.496	0.127	0.574	0.388	0.443	0.372	3	-	Flagellar hook-length control protein-like, C-terminal domain
Clocel_1720	0.043	0.221	0.539	1.842	2.931	0.066	0.075	0.261	2.289	2.408	0.041	0.411	0.414	0.491	0.523	2	-	flagellar hook capping protein
Clocel_1722	0.01	0.107	0.237	1.001	1.165	0.009	0.047	0.149	1.253	0.917	0.028	0.418	0.392	0.394	0.362	1	-	fagellar hook-basal body protein
Clocel_1726	0.005	0.013	0.018	0.073	0.296	0.031	0.065	0.044	0.31	0.8	0.04	0.158	0.218	0.287	0.258	3	-	flagellar basal body-associated protein FliL
Clocel_1738	0.029	0.273	0.574	1.513	1.832	0.068	0.129	0.585	2.859	0.805	0.137	1.662	1.313	1.098	0.701	2	-	fagellar hook-basal body protein
Clocel_1739	0.04	0.113	0.322	1.212	1.754	0.033	0.049	0.257	3.221	3.395	0.06	1.553	1.51	1.471	1.469	1	-	fagellar hook-basal body protein
Clocel_1741	0.008	0.154	0.271	0.396	0.28	0.011	0.106	0.148	0.258	0.178	0.069	0.468	0.229	0.155	0.152	2	-	Inorganic diphosphatase
Clocel_1745	0.026	0.243	0.437	0.92	0.978	0.069	0.11	0.237	1.471	0.81	0.155	0.575	0.349	0.35	0.311	3	-	deoxyribose-phosphate aldolase
Clocel_1747	0.03	0.223	0.406	0.631	0.738	0.018	0.102	0.201	0.366	0.093	0.098	0.171	0.094	0.108	0.098	3	-	GTP-binding protein YchF
Clocel_1760	0.067	0.251	0.432	0.993	1.567	0.346	0.22	0.256	2.025	2.331	0.22	1.521	1.856	2.295	2.713	3	-	alanine racemase domain protein
Clocel_1764	0.168	0.347	0.571	1.448	2.318	0.322	0.21	0.252	2.533	2.076	0.172	1.086	1.379	1.553	1.346	3	-	MTA/SAH nucleosidase
Clocel_1767	0.005	0.291	0.576	1.354	1.306	0.076	0.097	0.269	2.358	1.533	0.133	1.802	1.698	1.526	1.068	1	-	Uracil phosphoribosyltransferase
Clocel_1774	0.01	0.112	0.224	0.361	0.386	0.014	0.101	0.097	0.348	0.139	0.038	0.145	0.088	0.077	0.052	3	-	ribosomal protein S2
Clocel_1775	0.032	0.221	0.495	0.991	1.37	0.049	0.063	0.141	1.641	1.431	0.136	1.364	1.184	1.299	1.241	2	-	translation elongation factor Ts
Clocel_1777	0.124	0.372	0.495	1.137	1.529	0.418	0.276	0.32	0.923	0.886	0.472	1.213	1.141	1.203	1.311	4	-	ribosome recycling factor
Clocel_1785	0.063	0.357	0.748	1.72	1.845	0.095	0.107	0.19	2.053	1.729	0.069	0.631	0.65	0.657	0.672	2	-	NusA antitermination factor
Clocel_1786	0.018	0.243	0.492	1.484	1.956	0.053	0.074	0.125	2.541	2.133	0.073	1.456	1.081	1.161	2.577	1	-	protein of unknown function DUF448
Clocel_1788	0.005	0.172	0.414	0.667	0.371	0.01	0.105	0.139	0.573	0.244	0.031	0.163	0.1	0.101	0.085	2	-	translation initiation factor IF-2
Clocel_1789	0.023	0.289	0.57	1.414	2.09	0.156	0.193	0.28	2.454	1.354	0.107	0.719	0.733	0.848	0.734	2	-	ribosome-binding factor A
Clocel_1792	0.01	0.374	0.775	1.465	1.21	0.042	0.126	0.311	1.966	0.577	0.104	0.564	0.535	0.805	0.023	2	-	riboflavin biosynthesis protein RibF
Clocel_1793	0.015	0.22	0.467	0.988	0.471	0.007	0.082	0.099	0.695	0.23	0.045	0.366	0.29	0.169	0.118	2	-	ribosomal protein S15
Clocel_1794	0.044	0.318	0.636	1.442	1.792	0.067	0.116	0.179	2.29	2.079	0.097	0.998	1.041	0.94	0.676	2	-	polyribonucleotide nucleotidyltransferase
Clocel_1803	0.005	0.361	0.708	1.483	1.501	0.14	0.471	1.235	3.998	0.762	0.049	0.976	0.641	0.522	0.559	1	PL9	protein of unknown function DUF1565
Clocel_1805	0.053	0.229	0.465	0.942	0.623	0.039	0.075	0.159	0.451	0.403	0.101	0.372	0.174	0.12	0.099	3	-	Glycine hydroxymethyltransferase
Clocel_1811	0.066	0.145	0.279	0.756	1.178	0.33	0.221	0.26	2.081	1.812	0.153	0.79	0.699	0.83	0.732	4	-	formate acetyltransferase
Clocel_1812	0.006	0.113	0.233	0.649	1.054	0.107	0.105	0.168	2.688	3.921	0.105	0.921	1.002	1.352	1.194	2	-	pyruvate formate-lyase activating enzyme
Clocel_1816	0.031	0.266	0.548	1.476	1.817	0.12	0.081	0.176	2.114	0.863	0.053	0.501	0.41	0.407	0.362	3	-	transcription elongation factor GreA
Clocel_1826	0.053	0.253	0.496	1.105	1.892	0.136	0.133	0.172	2.264	2.712	0.059	0.937	0.932	1.099	0.908	2	-	cysteine desulfurase NifS
Clocel_1830	0.005	0.166	0.361	0.445	0.165	0.005	0.086	0.104	0.487	0.055	0.042	0.276	0.114	0.09	0.068	2	-	alanyl-tRNA synthetase
Clocel_1833	0.005	0.187	0.388	1.188	1.994	0.005	0.015	0.076	1.778	3.456	0.005	1.108	1.974	2.269	4.636	1	-	protein of unknown function DUF1292
Clocel_1835	0.005	0.035	0.063	0.115	0.159	0.02	0.079	0.035	0.134	0.152	0.018	0.082	0.077	0.086	0.112	3	-	RNA-metabolising metallo-beta-lactamase
Clocel_1836	0.026	0.216	0.394	0.709	0.775	0.029	0.173	0.211	0.209	0.137	0.057	0.386	0.24	0.19	0.142	3	-	GTP-binding protein TypA
Clocel_1839	0.038	0.253	0.405	1.321	1.666	0.059	0.138	0.214	1.709	0.716	0.106	0.636	0.398	0.368	0.225	3	-	peptidase U32
Clocel_1842	0.005	0.625	0.844	1.344	0.906	0.005	0.083	0.12	0.733	0.387	0.035	0.171	0.081	0.057	0.06	1	-	twitching motility protein
Clocel_1862	0.046	0.18	0.417	1.412	3.2	0.043	0.121	0.165	1.379	0.739	0.012	0.671	0.876	0.552	0.279	1	-	ribosome-associated GTPase EngA
Clocel_1867	0.073	0.278	0.574	1.272	1.848	0.247	0.189	0.253	2.365	2.579	0.194	1.279	1.744	2.173	2.523	3	-	YicC-like domain-containing protein
Clocel_1868	0.005	0.114	0.137	0.299	0.468	0.064	0.147	0.192	0.36	0.324	0.107	0.395	0.406	0.467	0.6	2	-	protein of unknown function DUF370
Clocel_1870	0.027	0.185	0.376	1.042	1.47	0.053	0.092	0.125	1.817	0.61	0.071	0.81	0.639	0.684	0.55	2	-	DNA-directed RNA polymerase, omega subunit
Clocel_1873	0.005	0.055	0.101	0.194	0.212	2.733	0.867	2.133	45.4	73.933	0.106	0.59	0.418	0.481	0.54	3	-	peptide deformylase
Clocel_1880	0.073	0.296	0.509	1.289	1.985	0.211	0.161	0.277	2.764	1.187	0.234	0.908	0.801	0.784	0.744	3	-	ribulose-phosphate 3-epimerase
Clocel_1883	0.033	0.219	0.372	0.849	0.93	0.084	0.115	0.145	1.111	0.329	0.075	0.381	0.229	0.185	0.117	3	-	protein of unknown function DUF322
Clocel_1884	0.035	0.236	0.462	1.088	1.189	0.024	0.09	0.161	1.581	1.001	0.088	0.865	0.389	0.283	0.192	2	-	DAK2 domain fusion protein YloV
Clocel_1888	0.037	0.186	0.233	0.954	1.184	0.044	0.048	0.111	0.498	0.081	0.048	0.824	0.714	0.763	0.381	3	-	H+-ATPase subunit H
Clocel_1891	0.015	0.139	0.271	0.496	0.918	0.034	0.052	0.071	1.028	1.215	0.057	0.177	0.181	0.232	0.133	3	-	phosphate acetyltransferase
Clocel_1892	0.02	0.131	0.289	0.632	0.579	0.014	0.067	0.09	0.393	0.222	0.054	0.197	0.122	0.117	0.115	3	-	acetate kinase
Clocel_1896	0.005	0.143	0.329	0.844	0.991	0.036	0.046	0.132	1.796	0.028	0.102	1.608	0.647	0.922	0.261	2	-	acyl carrier protein
Clocel_1902	0.005	0.094	0.094	0.121	0.324	0.013	0.109	0.07	0.252	0.281	0.034	0.06	0.059	0.076	0.055	3	-	signal recognition particle protein
Clocel_1903	0.005	0.218	0.609	1.392	0.759	0.007	0.136	0.141	1.436	0.293	0.051	0.094	0.087	0.122	0.222	1	-	ribosomal protein S16
Clocel_1907	0.021	0.088	0.152	0.315	0.374	0.038	0.166	0.101	0.213	0.208	0.036	0.087	0.082	0.091	0.062	3	-	ribosomal protein L19
Clocel_1920	0.163	0.475	0.741	1.482	1.608	0.311	0.211	0.305	1.466	1.083	0.212	1.074	1.305	1.308	0.782	4	-	peptidase M24
Clocel_1921	0.044	0.357	0.703	1.636	1.829	0.088	0.109	0.264	2.639	1.93	0.134	1.006	0.742	0.598	0.46	2	-	translation elongation factor P
Clocel_1931	0.017	0.185	0.381	0.782	0.967	0.056	0.106	0.239	1.301	1.101	0.072	0.642	0.562	0.701	0.914	2	-	protein of unknown function DUF322
Clocel_1932	0.022	0.143	0.344	0.96	1.154	0.062	0.106	0.181	1.582	1.447	0.068	0.703	0.57	0.588	0.463	2	-	NusB antitermination factor
Clocel_1933	0.058	0.309	0.605	1.465	2.322	0.23	0.149	0.22	1.988	1.924	0.152	1.341	2.138	3.013	2.466	3	-	Methylenetetrahydrofolate dehydrogenase (NADP(+))
Clocel_1943	0.014	0.19	0.47	1.367	2.278	0.02	0.038	0.053	0.998	0.794	0.038	0.513	0.53	0.672	0.541	1	-	sporulation transcriptional activator Spo0A
Clocel_1949	0.005	0.234	0.508	1.517	1.084	0.019	0.042	0.122	2.167	1.225	0.059	1.328	1.439	1.019	0.313	1	-	iron-containing alcohol dehydrogenase
Clocel_1957	0.145	0.392	0.837	2.197	3.626	0.189	0.134	0.225	2.852	3.191	0.146	0.65	0.713	1.151	1.076	3	-	valyl-tRNA synthetase
Clocel_1978	0.037	0.247	0.441	1.239	1.862	0.16	0.099	0.172	2.615	1.658	0.234	1.509	1.4	1.831	1.835	3	-	2,3,4,5-tetrahydropyridine-2,6-dicarboxylate N-acetyltransferase
Clocel_1980	0.045	0.291	0.547	1.565	1.874	0.051	0.089	0.174	2.864	3.148	0.061	1.021	1.171	0.963	0.436	2	-	dihydrodipicolinate reductase
Clocel_1981	0.201	0.395	0.704	1.739	2.925	0.414	0.26	0.288	2.505	1.777	0.265	0.755	0.973	1.159	1.219	4	-	dihydrodipicolinate synthase
Clocel_1982	0.027	0.302	0.571	1.373	1.349	0.057	0.081	0.171	1.463	0.975	0.092	1.102	0.91	0.713	0.285	2	-	aspartate-semialdehyde dehydrogenase
Clocel_1985	0.005	0.088	0.607	1.589	1.067	0.017	0.089	0.174	1.379	0.411	0.061	0.558	0.461	0.425	0.217	1	-	Hsp33 protein
Clocel_2005	0.005	0.286	0.627	1.476	0.753	0.007	0.068	0.203	1.742	0.747	0.057	0.97	0.811	0.335	0.205	1	-	threonyl-tRNA synthetase
Clocel_2006	0.015	0.239	0.507	1.284	1.452	0.066	0.126	0.186	2.377	1.884	0.049	0.908	1.116	1.322	1.122	1	-	translation initiation factor IF-3
Clocel_2007	0.02	0.071	0.115	0.366	0.399	0.005	0.141	0.062	0.225	0.128	0.044	0.439	0.338	0.112	0.058	2	-	ribosomal protein L35
Clocel_2008	0.005	0.121	0.191	0.405	0.203	0.016	0.136	0.084	0.265	0.047	0.053	0.226	0.143	0.098	0.064	2	-	ribosomal protein L20
Clocel_2017	0.127	0.485	0.679	1.777	2.405	0.263	0.228	0.25	2.631	1.127	0.149	1.198	0.958	0.859	0.707	3	-	uncharacterized conserved protein UCP033563
Clocel_2018	0.031	0.229	0.453	1.326	1.96	0.088	0.085	0.116	1.637	1.428	0.056	0.743	0.741	0.723	0.201	2	-	D-isomer specific 2-hydroxyacid dehydrogenase NAD-binding
Clocel_2020	0.028	0.205	0.413	1.325	1.922	0.107	0.049	0.114	1.82	2.054	0.109	1.016	1.127	1.374	1.607	2	GH51	alpha-L-arabinofuranosidase domain protein
Clocel_2023	0.012	0.052	0.1	0.368	0.754	0.036	0.075	0.076	0.575	0.93	0.061	0.212	0.209	0.238	0.31	3	-	hypothetical protein Clocel_2023
Clocel_2029	0.052	0.396	0.734	2.085	1.436	0.053	0.1	0.178	2.101	0.487	0.108	0.53	0.277	0.186	0.11	3	-	phosphoserine aminotransferase
Clocel_2036	0.05	0.337	0.734	1.104	1.285	0.132	0.147	0.24	1.572	1.445	0.129	0.835	0.891	1.168	1.381	3	-	Aluminium resistance family protein
Clocel_2038	0.067	0.212	0.491	1.287	1.048	0.005	0.038	0.056	1.711	1.152	0.141	0.667	0.374	0.338	0.208	2	-	NUDIX hydrolase
Clocel_2041	0.151	0.356	0.61	1.435	1.974	0.298	0.211	0.243	2.333	2.57	0.229	1.518	1.611	2.014	2.29	3	-	purine nucleoside phosphorylase I, inosine and guanosine-specific
Clocel_2042	0.043	0.444	0.758	1.752	2.03	0.078	0.111	0.206	2.595	3.111	0.083	1.142	1.056	0.728	0.212	2	-	pyrimidine-nucleoside phosphorylase
Clocel_2050	0.136	0.689	1.351	4.014	4.218	0.151	0.201	0.465	2.336	1.037	0.124	0.446	0.368	0.393	0.373	3	-	hypothetical protein Clocel_2050
Clocel_2056	0.121	0.463	0.839	1.3	1.983	0.318	0.176	0.237	2.505	3.441	0.278	0.719	0.785	1.278	1.436	4	-	adenylosuccinate lyase
Clocel_2058	0.036	0.143	0.263	0.607	0.912	0.256	0.136	0.198	1.524	0.578	0.149	0.272	0.116	0.198	0.134	4	-	Phosphotransferase system, phosphocarrier protein HPr
Clocel_2059	0.005	0.17	0.367	0.8	0.797	0.015	0.097	0.128	0.448	0.248	0.078	0.343	0.213	0.195	0.185	2	-	aminotransferase class I and II
Clocel_2060	0.01	0.216	0.48	1.334	2.581	0.114	0.051	0.126	3.12	4.838	0.078	1.368	1.784	2.287	2.319	1	-	Stage V sporulation protein S
Clocel_2064	0.005	0.133	0.502	1.102	0.761	0.015	0.115	0.189	1.832	0.896	0.073	0.913	0.711	0.484	0.283	1	-	MiaB-like tRNA modifying enzyme YliG
Clocel_2067	0.012	0.29	0.523	1.313	1.118	0.065	0.103	0.202	2.571	1.955	0.065	0.875	0.703	0.447	0.374	2	-	histidyl-tRNA synthetase
Clocel_2072	0.02	0.287	0.553	1.064	0.631	0.03	0.119	0.187	1.427	0.714	0.123	0.932	0.648	0.478	0.359	2	-	adenine phosphoribosyltransferase
Clocel_2074	0.005	0.015	0.039	0.12	0.206	0.005	0.076	0.035	0.186	0.274	0.022	0.059	0.081	0.122	0.184	2	-	protein-export membrane protein SecF
Clocel_2075	0.009	0.075	0.133	0.345	0.508	0.005	0.097	0.055	0.179	0.197	0.023	0.118	0.143	0.176	0.191	2	-	protein-export membrane protein SecD
Clocel_2080	0.06	0.278	0.507	1.377	1.894	0.176	0.158	0.168	1.75	2.098	0.049	1.178	1.235	1.566	2.045	2	-	queuine tRNA-ribosyltransferase
Clocel_2087	0.005	0.162	0.382	1.191	2.114	0.102	0.044	0.081	2.286	2.892	0.188	2.029	2.684	3.468	4.672	1	-	protein of unknown function DUF711
Clocel_2088	0.073	0.242	0.498	1.246	1.671	0.114	0.089	0.181	2.551	3.266	0.164	2.963	1.949	1.37	0.722	3	-	ACT domain-containing protein
Clocel_2100	0.031	0.269	0.492	1.268	1.499	0.173	0.169	0.328	3.152	1.76	0.21	1.444	1.178	0.789	0.411	3	-	hypoxanthine phosphoribosyltransferase
Clocel_2109	0.005	0.299	0.239	0.403	0.313	0.005	0.083	0.097	0.962	0.702	0.137	1.377	0.782	0.446	0.352	1	-	spermidine synthase
Clocel_2115	0.126	0.326	0.718	1.648	2.208	0.495	0.279	0.39	2.254	2.042	0.209	0.411	0.503	0.752	0.582	4	-	dTDP-4-dehydrorhamnose reductase
Clocel_2118	0.005	0.02	0.243	0.803	0.751	0.005	0.047	0.065	1.598	0.455	0.037	0.407	0.503	0.519	0.353	1	-	UTP-glucose-1-phosphate uridylyltransferase
Clocel_2120	0.024	0.192	0.354	0.811	0.764	0.041	0.084	0.165	1.264	0.72	0.105	0.713	0.496	0.417	0.191	3	-	phosphoglucomutase/phosphomannomutase alpha/beta/alpha domain I
Clocel_2121	0.005	0.25	0.568	0.749	0.314	0.007	0.076	0.193	1.183	0.39	0.161	1.453	0.637	0.318	0.25	1	-	Orn/Lys/Arg decarboxylase major region
Clocel_2122	0.041	0.238	0.473	1.319	2.103	0.274	0.194	0.298	2.288	2.542	0.154	1.004	0.79	0.972	0.694	3	-	Peptidase M16C associated domain protein
Clocel_2125	0.005	0.151	0.279	0.584	0.423	0.005	0.074	0.028	0.485	0.261	0.037	0.282	0.169	0.196	0.148	1	-	MutS2 family protein
Clocel_2139	0.005	0.696	3.609	5	4.565	0.102	0.117	0.4	2.501	1.32	0.103	0.705	0.683	0.789	0.734	1	-	cytidylate kinase
Clocel_2146	0.005	0.217	0.625	1.187	1.426	0.138	0.119	0.193	2.717	3.087	0.091	0.703	1.547	2.356	2.57	1	-	ornithine carbamoyltransferase
Clocel_2147	0.005	0.708	1.427	3.162	3.249	0.024	0.087	0.119	1.182	0.431	0.055	0.605	0.446	0.482	0.275	1	-	acetylglutamate kinase
Clocel_2154	0.117	0.332	0.63	1.594	2.598	0.144	0.085	0.12	1.604	1.763	0.088	1.192	1.574	2.124	2.265	3	-	2-isopropylmalate synthase
Clocel_2156	0.016	0.237	0.497	0.817	0.59	0.007	0.088	0.135	1.385	0.536	0.037	0.5	0.655	0.49	0.221	1	-	phenylalanyl-tRNA synthetase, beta subunit
Clocel_2157	0.059	0.265	0.509	1.222	1.407	0.011	0.072	0.121	1.666	0.585	0.051	1.196	1.13	1.119	0.594	1	-	phenylalanyl-tRNA synthetase, alpha subunit
Clocel_2164	0.018	0.155	0.361	0.779	1.105	0.105	0.127	0.206	2.158	1.844	0.135	1.539	1.453	1.464	1.576	2	-	quinolinate synthetase complex, A subunit
Clocel_2166	0.124	0.604	1.033	2.232	2.654	0.248	0.219	0.295	2.205	1.936	0.172	1.008	1.014	1.009	0.912	3	-	nicotinate-nucleotide pyrophosphorylase
Clocel_2187	0.085	0.225	0.362	0.969	1.455	0.349	0.223	0.246	2.03	1.821	0.189	0.686	0.697	0.918	0.572	4	-	hypothetical protein Clocel_2187
Clocel_2188	0.194	0.415	0.783	1.795	2.506	0.296	0.16	0.24	1.563	1.572	0.246	0.665	1.235	2.022	2.523	4	-	hypothetical protein Clocel_2188
Clocel_2193	0.005	0.393	0.704	1.761	1.632	0.039	0.204	0.531	1.577	1.21	0.123	0.956	0.9	0.706	0.537	1	-	hypothetical protein Clocel_2193
Clocel_2197	0.021	0.383	0.882	2.177	2.813	0.167	0.116	0.167	2.555	2.301	0.067	0.612	0.896	1.195	0.771	2	-	oxidoreductase domain protein
Clocel_2205	0.053	0.211	0.394	1.129	1.907	0.203	0.139	0.189	2.175	3.051	0.213	1.268	1.872	2.453	3.399	3	-	Porphobilinogen synthase
Clocel_2206	0.005	0.215	0.409	0.957	1.118	0.156	0.171	0.237	1.702	1.105	0.147	1.13	1.057	0.913	0.699	2	-	uroporphyrin-III C-methyltransferase
Clocel_2237	0.04	0.129	0.317	0.974	2.031	0.133	0.072	0.084	2.074	4.184	0.151	0.769	0.875	1.206	1.462	3	isomerase	L-fucose isomerase-like
Clocel_2240	0.115	0.33	0.654	1.669	2.022	0.195	0.244	0.542	2.867	1.708	0.195	1.184	1.152	1.085	0.916	3	-	hypothetical protein Clocel_2240
Clocel_2249	0.01	0.063	0.12	0.328	0.391	0.025	0.02	0.022	0.166	0.164	0.02	0.087	0.091	0.102	0.102	3	isomerase	Glucuronate isomerase
Clocel_2251	0.005	0.045	0.093	0.246	0.264	0.024	0.029	0.018	0.195	0.16	0.007	0.06	0.09	0.111	0.086	2	-	Mannitol dehydrogenase domain
Clocel_2256	0.005	0.016	0.042	0.113	0.107	0.007	0.01	0.015	0.247	0.2	0.012	0.085	0.091	0.108	0.083	3	GH105	glycosyl hydrolase family 88
Clocel_2258	0.019	0.141	0.23	0.536	0.697	0.048	0.038	0.047	0.74	0.925	0.057	0.319	0.293	0.383	0.378	3	-	2-dehydro-3-deoxyphosphogluconate aldolase/4-hydroxy-2-oxoglutarate aldolase
Clocel_2262	0.011	0.02	0.037	0.094	0.133	0.01	0.011	0.005	0.057	0.062	0.013	0.055	0.072	0.097	0.103	4	-	short-chain dehydrogenase/reductase SDR
Clocel_2263	0.005	0.064	0.06	0.447	0.613	0.018	0.035	0.039	0.165	0.263	0.03	0.33	0.344	0.461	0.519	2	isomerase	4-deoxy-L-threo-5-hexosulose-uronate ketol-isomerase
Clocel_2295	0.102	0.163	0.45	0.872	1.096	0.019	0.029	0.084	0.534	0.381	0.015	0.368	0.298	0.253	0.248	2	GH11,CE4	glycoside hydrolase family 11
Clocel_2363	0.005	0.226	0.392	0.757	0.385	0.005	0.121	0.413	0.394	0.089	0.107	1.65	0.515	0.369	0.329	1	-	Hemolysin-type calcium-binding region
Clocel_2375	0.251	0.542	0.786	1.675	2.248	0.439	0.248	0.344	2.626	2.559	0.467	1.495	0.852	0.871	0.761	4	-	DJ-1 family protein
Clocel_2380	0.025	0.291	0.659	1.784	1.824	0.026	0.09	0.435	2.684	1.19	0.081	1.755	0.948	0.728	0.785	1	-	flagellin domain protein
Clocel_2387	0.005	0.788	1.072	1.73	1.84	0.005	0.077	0.119	2.227	2.409	0.072	0.919	0.921	0.92	0.722	1	-	N-acetylneuraminate synthase
Clocel_2390	0.059	0.24	0.401	0.694	0.616	0.066	0.106	0.174	0.861	0.333	0.107	0.642	0.525	0.472	0.394	3	-	DegT/DnrJ/EryC1/StrS aminotransferase
Clocel_2391	0.006	0.233	0.453	0.897	0.536	0.028	0.082	0.178	1.343	0.367	0.067	0.859	1.007	0.752	0.244	1	-	NAD-dependent epimerase/dehydratase
Clocel_2403	0.005	0.131	0.331	0.82	0.685	0.026	0.063	0.131	1.551	1.166	0.068	0.873	0.626	0.399	0.348	1	-	glucosamine/fructose-6-phosphate aminotransferase, isomerizing
Clocel_2460	0.09	0.302	0.495	1.124	1.42	0.386	0.608	0.866	2.364	1.954	0.427	2.305	1.467	1.347	1.549	3	-	LPXTG-motif cell wall anchor domain protein
Clocel_2465	0.052	0.98	1.834	1.902	0.52	0.007	0.21	0.986	0.945	0.361	0.218	2.834	0.621	0.276	0.352	2	-	Hemolysin-type calcium-binding region
Clocel_2469	0.121	0.338	0.621	1.709	2.79	0.289	0.189	0.266	2.756	2.266	0.354	1.251	0.982	1.215	1.138	4	-	Isocitrate dehydrogenase (NAD(+))
Clocel_2470	0.005	0.177	0.367	0.657	0.377	0.013	0.099	0.144	0.921	0.414	0.084	0.719	0.444	0.258	0.147	2	-	homocitrate synthase
Clocel_2476	0.01	0.215	0.376	0.943	1.128	0.058	0.128	0.291	2.701	1.559	0.101	1.294	0.992	1	0.67	2	-	cysteine synthase
Clocel_2478	0.016	0.178	0.257	0.539	0.53	0.019	0.111	0.14	0.665	0.515	0.095	0.914	0.348	0.247	0.175	2	-	thiamine biosynthesis/tRNA modification protein ThiI
Clocel_2483	0.056	0.784	1.433	2.251	2.003	0.005	0.125	0.211	2.479	2.318	0.045	0.403	0.322	0.256	0.249	1	-	2,4-diaminobutyrate 4-transaminase
Clocel_2495	0.017	0.171	0.337	0.917	1.13	0.045	0.076	0.087	0.938	0.99	0.048	0.286	0.417	0.628	0.535	2	-	response regulator receiver modulated CheW protein
Clocel_2503	0.005	0.341	0.911	2.134	2.533	0.034	0.06	0.119	2.351	1.931	0.027	0.422	1.506	2.333	0.665	1	-	hypothetical protein Clocel_2503
Clocel_2504	0.015	0.407	0.723	1.37	0.586	0.034	0.121	0.263	1.417	0.229	0.104	0.801	0.253	0.176	0.116	2	-	pyridoxal-phosphate dependent TrpB-like enzyme
Clocel_2573	0.039	0.223	0.502	1.558	1.768	0.032	0.09	0.061	2.024	1.51	0.062	1.25	0.771	0.522	0.543	2	-	hypothetical protein Clocel_2573
Clocel_2575	0.042	0.459	0.869	2.401	2.85	0.08	0.104	0.51	3.178	2.982	0.15	2.05	2.041	2.045	2.058	2	CBM35,GH26	Dockerin type 1
Clocel_2576	0.104	0.644	1.164	3.192	3.684	0.151	0.162	0.567	2.706	2.307	0.167	1.777	1.644	1.736	1.318	2	GH9,CBM3	glycoside hydrolase family 9
Clocel_2596	0.005	0.016	0.037	0.108	0.146	0.005	0.005	0.005	0.051	0.063	0.005	0.061	0.061	0.069	0.077	3	-	ABC-type sugar transport system periplasmic component-like protein
Clocel_2600	0.047	0.374	0.641	1.75	1.917	0.123	0.203	0.741	1.855	0.676	0.246	2.181	1.646	1.549	1.363	2	GH5,CBM32	protein of unknown function DUF291
Clocel_2601	0.022	0.254	0.471	1.276	1.874	0.042	0.072	0.137	3.881	4.852	0.209	2.694	2.473	2.655	2.473	1	-	aconitate hydratase domain-containing protein
Clocel_2602	0.014	0.191	0.403	1.052	1.08	0.03	0.081	0.13	2.844	3.575	0.056	0.6	0.752	0.659	0.149	1	-	homoaconitate hydratase family protein
Clocel_2606	0.092	0.212	0.358	0.931	1.278	0.354	0.28	0.286	0.564	0.469	0.17	0.589	0.657	0.709	0.874	4	GH5,CBM46	LPXTG-motif cell wall anchor domain protein
Clocel_2607	0.139	0.605	1.079	2.807	3.639	0.166	0.201	0.692	2.634	1.895	0.202	1.376	0.837	0.871	0.846	3	CBM35,GH26	Dockerin type 1
Clocel_2637	0.139	0.284	0.443	1.361	3.378	0.209	0.125	0.065	0.624	1.354	0.311	0.965	1.629	2.085	2.541	4	-	3-Oxoacyl-(acyl-carrier-protein (ACP)) synthase III domain-containing protein
Clocel_2660	0.005	0.031	0.046	0.132	0.258	0.005	0.043	0.021	0.136	0.171	0.018	0.132	0.117	0.147	0.214	2	-	RDD domain containing protein
Clocel_2664	0.024	0.169	0.374	1.127	1.806	0.044	0.065	0.096	2.237	1.243	0.089	1.342	1.306	1.377	0.943	2	-	glutamate synthase, NADH/NADPH, small subunit
Clocel_2665	0.014	0.145	0.276	0.888	1.477	0.086	0.081	0.114	2.175	1.77	0.155	1.97	1.781	1.77	1.576	2	-	Glutamate synthase (ferredoxin)
Clocel_2675	0.034	0.084	0.193	0.508	0.834	0.017	0.099	0.051	0.305	0.563	0.037	0.25	0.257	0.283	0.389	3	-	NLPA lipoprotein
Clocel_2690	0.104	0.202	0.301	0.959	1.723	0.296	0.152	0.173	1.456	1.829	0.29	1.423	1.814	2.169	1.981	4	-	pyridoxine biosynthesis protein
Clocel_2693	0.005	0.156	0.266	0.524	0.075	0.008	0.069	0.101	0.414	0.112	0.052	0.477	0.32	0.165	0.109	2	-	3-dehydroquinate synthase
Clocel_2734	0.198	0.324	0.549	1.43	2.525	0.302	0.178	0.174	2.334	3.04	0.195	0.623	0.743	1.095	1.12	4	-	pyrroline-5-carboxylate reductase
Clocel_2735	0.08	0.334	0.492	1.218	1.917	0.133	0.088	0.135	1.348	2.294	0.174	1.724	1.597	2.43	2.692	3	-	nitrogen regulatory protein P-II
Clocel_2740	0.07	0.343	0.641	1.662	2.435	0.184	0.129	0.191	2.489	2.844	0.199	1.827	1.685	1.991	1.449	3	-	aspartate kinase
Clocel_2741	0.057	0.786	1.385	3.262	3.172	0.103	0.135	0.648	2.204	0.972	0.119	1.443	1.248	1.319	1.26	2	GH9,CBM3	glycoside hydrolase family 9
Clocel_2744	0.207	0.304	0.549	1.509	3.025	0.356	0.181	0.212	3.159	4.359	0.339	1.387	1.798	2.215	2.179	4	-	endoribonuclease L-PSP
Clocel_2745	0.005	0.058	0.113	0.502	1.177	0.048	0.164	0.185	0.848	1.602	0.074	0.486	0.619	0.85	1.004	2	-	cell envelope-related transcriptional attenuator
Clocel_2749	0.005	0.288	0.621	1.159	0.549	0.005	0.103	0.178	1.659	0.615	0.066	1.117	0.742	0.447	0.42	1	-	GTP-binding protein Obg/CgtA
Clocel_2750	0.049	0.216	0.508	1.271	1.077	0.005	0.074	0.081	0.802	0.46	0.027	0.205	0.149	0.203	0.256	2	-	ribosomal protein L27
Clocel_2752	0.015	0.217	0.43	0.993	0.991	0.028	0.148	0.124	0.884	0.602	0.056	0.231	0.193	0.197	0.183	2	-	ribosomal protein L21
Clocel_2754	0.005	0.408	0.691	1.158	0.765	0.005	0.061	0.165	1.155	0.138	0.072	0.811	0.465	0.281	0.247	1	-	Protein of unknown function DUF2344
Clocel_2759	0.047	0.109	0.238	0.757	1.439	0.092	0.151	0.114	0.382	0.457	0.068	0.272	0.239	0.308	0.565	3	-	beta-lactamase-inhibitor protein BLIP
Clocel_2760	0.005	0.293	0.739	2.086	2.625	0.005	0.039	0.31	2.882	2.648	0.174	2.516	2.35	2.342	1.646	1	-	hypothetical protein Clocel_2760
Clocel_2768	0.019	0.104	0.194	0.459	0.501	0.008	0.095	0.081	0.524	0.921	0.033	0.297	0.14	0.131	0.129	2	-	cell shape determining protein, MreB/Mrl family
Clocel_2778	0.006	0.03	0.043	0.13	0.18	0.005	0.162	0.1	0.191	0.279	0.021	0.042	0.061	0.095	0.102	2	-	PTS system, glucose-specific IIBC subunit
Clocel_2780	0.005	0.376	0.974	2.545	2.894	0.109	0.064	0.168	2.464	3.965	0.14	1.48	1.82	2.525	2.103	1	-	two component transcriptional regulator, winged helix family
Clocel_2783	0.018	0.25	0.554	1.38	1.926	0.108	0.121	0.226	2.432	2.159	0.1	1.349	1.327	1.169	0.585	2	-	arginyl-tRNA synthetase
Clocel_2789	0.005	0.161	0.503	1.256	1.312	0.056	0.102	0.162	2.387	1.914	0.052	0.692	0.931	0.848	0.612	1	-	hypothetical protein Clocel_2789
Clocel_2797	0.045	0.247	0.646	1.888	1.721	0.043	0.028	0.189	2.744	3.357	0.055	0.541	1.579	2.395	1.048	2	-	GTP cyclohydrolase I
Clocel_2800	0.005	0.026	0.035	0.16	0.198	0.097	0.053	0.055	0.315	0.235	0.08	0.198	0.225	0.288	0.217	4	GH36	Alpha-galactosidase
Clocel_2815	0.018	0.196	0.341	1.258	1.253	0.085	0.042	0.074	0.448	0.3	0.104	1.478	1.073	0.746	0.478	3	other	Carbohydrate-binding CenC domain protein
Clocel_2816	0.008	0.068	0.179	0.78	0.994	0.047	0.013	0.06	0.93	0.764	0.081	1.566	1.251	1.106	0.767	2	CBM4,GH9	glycoside hydrolase family 9
Clocel_2818	0.136	0.522	0.781	2.054	2.477	0.453	0.282	0.533	1.161	0.819	0.179	0.551	0.398	0.429	0.211	4	-	Dockerin type 1
Clocel_2819	0.03	0.543	1.006	2.404	2.573	0.036	0.074	0.334	2.189	0.982	0.114	1.988	1.547	1.579	1.473	1	-	glycoside hydrolase family 9
Clocel_2821	0.018	0.288	0.551	1.369	1.615	0.092	0.078	0.406	2.186	1.001	0.106	1.419	0.97	1.054	0.97	2	CBM4,GH9	glycoside hydrolase family 9
Clocel_2822	0.086	0.449	0.84	2.058	2.078	0.298	0.202	0.475	1.807	1.161	0.245	1.241	0.893	1.066	0.682	3	GH9,CBM3	glycoside hydrolase family 9
Clocel_2823	0.015	0.26	0.497	1.278	1.317	0.084	0.075	0.397	1.886	0.841	0.117	1.927	1.208	1.189	0.898	2	GH48	glycoside hydrolase family 48
Clocel_2824	0.058	0.61	1.159	2.422	2.531	0.137	0.109	0.437	2.49	1.744	0.236	3.461	2.531	2.483	2.233	2	CBM3	cellulosome anchoring protein cohesin region
Clocel_2849	0.03	0.288	0.604	1.222	0.934	0.028	0.065	0.199	0.619	0.299	0.076	1.551	0.7	0.43	0.389	2	-	calcium binding hemolysin protein, putative
Clocel_2850	0.025	0.247	0.332	0.554	0.448	0.015	0.062	0.178	0.461	0.201	0.06	1.804	0.551	0.28	0.269	2	-	Hemolysin-type calcium-binding region
Clocel_2863	0.005	0.061	0.166	0.876	1.144	0.005	0.064	0.136	3.214	2.579	0.092	0.538	0.629	1.006	0.858	1	-	methylglyoxal synthase
Clocel_2870	0.005	0.22	0.63	2.055	3.28	0.029	0.05	0.139	3.798	7.508	0.068	0.779	0.855	1.016	1.073	1	-	hypothetical protein Clocel_2870
Clocel_2873	0.043	0.302	0.55	1.257	1.23	0.105	0.155	0.247	2.184	1.655	0.125	0.705	0.604	0.718	0.322	3	-	threonine synthase
Clocel_2874	0.005	0.093	0.186	0.452	0.283	0.006	0.066	0.141	1.866	0.798	0.068	1.008	0.434	0.297	0.252	1	-	homoserine kinase
Clocel_2875	0.105	0.344	0.618	1.608	2.474	0.212	0.135	0.18	2.279	2.278	0.269	1.13	1.026	1.243	1.343	3	-	homoserine dehydrogenase
Clocel_2877	0.034	0.204	0.495	1.249	1.617	0.048	0.048	0.049	0.858	0.379	0.071	0.588	0.751	1.011	1.139	2	-	hypothetical protein Clocel_2877
Clocel_2879	0.06	0.141	0.256	0.76	1.963	0.412	0.19	0.209	1.224	1.24	0.069	0.236	0.179	0.178	0.109	4	-	hypothetical protein Clocel_2879
Clocel_2881	0.072	0.311	0.451	1.288	1.131	0.263	0.19	0.126	0.334	0.197	0.065	0.082	0.096	0.095	0.085	4	-	phosphotransferase system lactose/cellobiose-specific IIB subunit
Clocel_2882	0.327	0.219	0.272	0.715	2.463	0.696	0.343	0.22	0.474	0.579	0.473	0.304	0.392	0.493	0.619	4	GH1	6-phospho-beta-glucosidase
Clocel_2885	0.023	0.198	0.409	1.221	2.023	0.092	0.051	0.164	3.198	2.893	0.063	1.379	1.05	1.04	1.798	2	-	cold-shock DNA-binding domain protein
Clocel_2896	0.008	0.453	0.821	1.787	1.516	0.039	0.089	0.162	1.702	0.831	0.103	0.795	0.628	0.496	0.294	2	-	methionine synthase
Clocel_2898	0.005	0.382	0.868	1.605	1.197	0.585	0.322	0.515	2.523	4.117	0.1	0.458	0.878	1.446	0.972	2	-	Endonuclease/exonuclease/phosphatase
Clocel_2900	0.095	0.625	0.962	2.225	2.23	0.178	0.182	0.699	2.137	0.79	0.174	1.047	0.624	0.607	0.413	3	CBM22,GH10	glycoside hydrolase family 10
Clocel_2901	0.054	0.194	0.424	1.109	1.873	0.078	0.015	0.013	0.43	0.801	0.066	0.229	0.218	0.266	0.274	4	-	phosphofructokinase
Clocel_2911	0.005	0.273	0.346	0.324	0.021	0.012	0.121	0.114	0.308	0.032	0.039	0.349	0.167	0.134	0.132	2	-	helix-turn-helix domain protein
Clocel_2917	0.228	0.379	0.65	1.754	3.383	0.384	0.224	0.252	2.642	3.514	0.282	1.075	1.323	1.719	1.713	4	-	oligoendopeptidase F
Clocel_2940	0.018	0.263	0.458	1.001	0.748	0.057	0.098	0.186	0.696	0.287	0.06	0.379	0.268	0.268	0.078	3	-	Putitive phosphate transport regulator
Clocel_2962	0.075	0.423	0.758	1.899	2.675	0.144	0.134	0.207	2.877	3.045	0.237	1.46	1.559	1.916	1.868	3	-	inosine-5'-monophosphate dehydrogenase
Clocel_2965	0.146	0.29	0.534	1.436	2.576	0.193	0.119	0.138	1.794	2.542	0.228	0.995	1.473	2.147	2.628	3	-	chaperonin GroEL
Clocel_2966	0.064	0.27	0.429	1.028	1.667	0.15	0.129	0.185	1.737	2.045	0.203	1.564	1.786	2.259	2.84	3	-	Chaperonin Cpn10
Clocel_2971	0.014	0.244	0.5	1.137	1.067	0.018	0.083	0.182	1.605	1.137	0.114	0.873	0.352	0.308	0.292	2	-	glutamate synthase (NADPH), homotetrameric
Clocel_2972	0.231	0.424	0.703	1.696	2.885	0.45	0.248	0.268	2.563	2.789	0.339	1.388	1.224	1.319	1.451	4	-	3-hydroxyacyl-CoA dehydrogenase NAD-binding
Clocel_2973	0.016	0.196	0.411	1.083	1.195	0.036	0.087	0.13	1.194	0.424	0.068	0.542	0.367	0.388	0.239	2	-	Electron transfer flavoprotein alpha/beta-subunit
Clocel_2974	0.012	0.175	0.397	1.033	1.333	0.026	0.063	0.108	1.706	0.901	0.047	0.542	0.315	0.295	0.22	2	-	Electron transfer flavoprotein alpha/beta-subunit
Clocel_2975	0.01	0.203	0.411	1.111	0.825	0.013	0.062	0.091	1.019	0.311	0.045	0.518	0.396	0.28	0.14	2	-	acyl-CoA dehydrogenase domain-containing protein
Clocel_2976	0.137	0.355	0.724	1.746	2.971	0.162	0.165	0.178	1.259	0.86	0.132	1.055	0.589	0.531	0.502	3	-	Enoyl-CoA hydratase/isomerase
Clocel_2990	0.156	0.439	0.646	1.424	2.328	0.263	0.181	0.255	2.003	2.188	0.206	0.768	1.157	1.854	1.274	3	-	dipeptidase
Clocel_3009	0.187	0.28	0.331	0.805	1.304	0.405	0.211	0.195	1.201	1.146	0.19	1.335	1.575	1.872	1.908	4	GH3	glycoside hydrolase family 3 domain protein
Clocel_3014	0.005	0.383	0.711	1.374	1.2	0.034	0.052	0.062	0.727	0.83	0.242	0.966	0.406	0.268	0.112	2	-	NUDIX hydrolase
Clocel_3024	0.03	0.319	0.534	0.642	0.26	0.038	0.121	0.259	1.442	0.281	0.135	0.823	0.412	0.201	0.106	3	-	dTDP-glucose 4,6-dehydratase
Clocel_3025	0.015	0.135	0.3	0.728	0.915	0.056	0.105	0.182	1.614	1.115	0.079	0.843	0.565	0.444	0.25	2	-	glucose-1-phosphate thymidylyltransferase
Clocel_3032	0.005	0.278	0.517	0.997	0.582	0.005	0.089	0.153	0.696	0.297	0.06	0.275	0.281	0.35	0.326	1	-	Tex-like protein-like
Clocel_3035	0.007	0.138	0.263	0.331	0.35	0.008	0.076	0.095	0.252	0.206	0.031	0.133	0.111	0.118	0.112	2	-	preprotein translocase, SecA subunit
Clocel_3036	0.007	0.042	0.093	0.279	0.489	0.027	0.095	0.075	0.399	0.332	0.043	0.192	0.207	0.249	0.146	3	-	sigma 54 modulation protein/ribosomal protein S30EA
Clocel_3040	0.043	0.251	0.514	1.326	2.673	0.088	0.074	0.135	1.669	1.769	0.08	0.766	0.661	0.717	0.797	2	-	S-adenosylmethionine synthetase
Clocel_3049	0.009	0.076	0.161	0.368	0.435	0.029	0.057	0.07	0.478	0.344	0.027	0.145	0.199	0.268	0.111	2	-	ATP synthase F1, beta subunit
Clocel_3051	0.006	0.107	0.218	0.484	0.684	0.02	0.056	0.055	0.478	0.504	0.028	0.272	0.302	0.343	0.231	2	-	ATP synthase F1, alpha subunit
Clocel_3058	0.196	0.29	0.482	1.127	1.952	0.438	0.202	0.203	1.544	1.854	0.246	0.947	1.179	1.658	1.747	4	-	acetyl-CoA acetyltransferase
Clocel_3059	0.207	0.457	0.851	1.972	2.682	0.384	0.248	0.305	2.449	1.192	0.166	1.004	0.906	1.198	1.031	4	-	UDP-N-acetylglucosamine 2-epimerase
Clocel_3061	0.056	0.339	0.632	1.447	1.901	0.14	0.122	0.235	2.436	2.194	0.154	0.756	0.756	1.119	0.81	3	-	uracil phosphoribosyltransferase
Clocel_3062	0.093	0.277	0.616	1.454	2.186	0.313	0.178	0.222	2.441	1.674	0.071	0.472	2.563	4.176	3.822	3	-	sugar-phosphate isomerase, RpiB/LacA/LacB family
Clocel_3067	0.059	0.285	0.526	1.238	1.199	0.077	0.164	0.271	2.358	1.308	0.12	0.913	0.433	0.312	0.188	3	-	peptide chain release factor 1
Clocel_3071	0.005	0.012	0.035	0.13	0.071	0.005	0.057	0.074	0.215	0.103	0.069	0.219	0.038	0.114	0.005	3	-	ribosomal protein L31
Clocel_3077	0.134	0.323	0.616	2.285	2.903	0.179	0.15	0.316	1.206	0.438	0.254	1.192	0.987	0.873	0.739	4	-	Ig domain protein group 2 domain protein
Clocel_3082	0.079	0.216	0.39	1.001	1.412	0.236	0.179	0.16	1.525	1.888	0.232	1.505	1.571	1.815	2.571	3	-	CTP synthase
Clocel_3106	0.005	0.104	0.285	0.366	0.459	0.005	0.057	0.037	0.23	0.314	0.027	0.131	0.105	0.115	0.111	2	-	toxic anion resistance family protein
Clocel_3111	0.085	0.728	1.273	3.033	3.026	0.041	0.044	0.188	0.828	0.284	0.035	0.381	0.297	0.26	0.202	2	GH5	glycoside hydrolase family 5
Clocel_3112	0.128	0.312	0.621	2.904	3.901	0.142	0.109	0.214	1.352	1.051	0.258	0.965	0.759	0.731	0.618	3	-	hypothetical protein Clocel_3112
Clocel_3116	0.014	0.234	0.4	0.943	1.034	0.024	0.045	0.111	2.087	1.51	0.101	1.776	1.489	1.15	0.719	1	-	tRNA synthetase class II (D K and N)
Clocel_3117	0.019	0.106	0.229	0.429	0.318	0.005	0.063	0.341	2.051	0.35	0.129	3.447	1.001	0.501	0.397	2	-	Hemolysin-type calcium-binding region
Clocel_3136	0.041	0.142	0.175	1.109	1.998	0.097	0.052	0.048	0.748	0.677	0.096	0.447	0.622	0.909	0.679	3	-	peptidase C45 acyl-coenzyme A:6-aminopenicillanic acid acyl-transferase
Clocel_3146	0.005	0.207	0.448	0.895	0.26	0.005	0.062	0.12	0.731	0.188	0.05	0.338	0.182	0.139	0.126	1	-	uncharacterized conserved protein UCP033563
Clocel_3176	0.054	0.18	0.379	1.449	2.457	0.048	0.038	0.058	0.324	0.289	0.112	0.703	0.628	0.634	0.694	3	-	Ig domain protein group 2 domain protein
Clocel_3180	0.084	0.199	0.311	0.816	1.642	0.041	0.05	0.071	0.449	0.236	0.049	0.289	0.14	0.163	0.221	3	-	Leucyl aminopeptidase
Clocel_3181	0.116	0.286	0.588	1.8	2.122	0.2	0.126	0.316	2.352	1.15	0.266	1.776	1.472	1.153	0.678	3	-	M6 family metalloprotease domain protein
Clocel_3182	0.194	0.13	0.189	0.541	1.357	0.298	0.172	0.106	0.713	1.5	0.278	0.259	0.331	0.42	0.278	4	-	hypothetical protein Clocel_3182
Clocel_3192	0.064	0.412	0.753	2.151	2.71	0.067	0.044	0.125	1.731	2.308	0.082	1.592	1.288	1.167	1.164	2	-	hypothetical protein Clocel_3192
Clocel_3193	0.057	0.531	1.064	3.461	4.298	0.043	0.03	0.177	1.555	1.121	0.068	1.242	0.877	0.794	0.542	2	-	Dockerin type 1
Clocel_3194	0.032	0.114	0.27	0.673	0.96	0.035	0.026	0.06	0.406	0.462	0.031	0.331	0.276	0.294	0.32	3	isomerase	mannose-6-phosphate isomerase, class I
Clocel_3196	0.077	0.098	0.136	0.317	0.456	0.157	0.09	0.067	0.25	0.333	0.154	0.282	0.343	0.349	0.355	4	GH130	glycosidase related protein
Clocel_3197	0.063	0.058	0.089	0.206	0.303	0.129	0.049	0.038	0.179	0.203	0.092	0.118	0.168	0.22	0.244	4	GH130	glycosidase related protein
Clocel_3198	0.06	0.055	0.06	0.134	0.164	0.099	0.042	0.033	0.137	0.218	0.072	0.109	0.127	0.162	0.164	4	-	N-acylglucosamine 2-epimerase
Clocel_3201	0.018	0.022	0.035	0.085	0.128	0.037	0.026	0.022	0.102	0.16	0.031	0.069	0.085	0.101	0.103	4	-	extracellular solute-binding protein family 1
Clocel_3204	0.062	0.162	0.218	0.49	0.793	0.156	0.104	0.097	0.838	0.843	0.145	0.387	0.509	1.059	1.053	4	-	lipolytic protein G-D-S-L family
Clocel_3210	0.01	0.129	0.326	0.942	1.036	0.056	0.077	0.147	1.858	0.765	0.073	1.24	0.966	0.84	0.436	2	-	diguanylate phosphodiesterase
Clocel_3239	0.011	0.074	0.127	0.296	0.398	0.151	0.094	0.133	1.69	2.537	0.758	2.195	1.269	1.378	1.398	3	-	nitroreductase
Clocel_3242	0.083	0.752	1.377	3.112	3.522	0.203	0.566	1.955	8.459	4.122	0.684	3.974	1.937	1.559	1.312	2	GH5,CBM2	glycoside hydrolase family 5
Clocel_3244	0.12	0.257	0.541	1.667	1.857	0.162	0.111	0.253	0.707	0.398	0.22	1.572	1.496	1.112	0.914	4	-	peptidase domain protein
Clocel_3275	0.086	0.607	1.342	3.314	3.632	0.134	0.093	0.622	1.593	0.74	0.303	1.896	1.545	1.445	1.29	3	GH43,CBM13	Ricin B lectin
Clocel_3281	0.005	0.288	0.455	1.273	0.803	0.011	0.045	0.151	1.849	0.557	0.107	1.267	1.056	0.617	0.319	1	-	UDP-N-acetylmuramoylalanine/D-glutamate ligase
Clocel_3293	0.053	0.302	0.567	1.419	2.074	0.108	0.099	0.165	2.102	1.977	0.114	1.087	1.171	1.383	1.095	2	-	leucyl-tRNA synthetase
Clocel_3324	0.022	0.22	0.429	0.946	0.783	0.032	0.103	0.2	2.43	0.694	0.069	0.586	0.239	0.134	0.135	2	-	glutaminyl-tRNA synthetase
Clocel_3359	0.075	0.826	1.307	2.766	2.871	0.17	0.396	1.649	4.058	1.898	0.279	2.279	1.344	1.28	1.147	2	GH5,CBM65	Cellulase
Clocel_3415	0.099	0.31	0.55	1.415	1.974	0.211	0.15	0.211	1.908	1.925	0.099	0.537	0.628	0.699	0.285	3	-	glutamyl-tRNA synthetase
Clocel_3454	0.005	0.144	0.214	0.863	1.235	0.18	0.312	1.017	1.53	1.183	0.126	3.349	3.875	3.899	4.687	1	-	Peptidase M23
Clocel_3457	0.254	0.444	1.018	1.952	2.521	0.153	0.079	0.212	2.588	4.191	0.066	0.698	0.714	1.014	1.205	3	-	Heavy metal transport/detoxification protein
Clocel_3465	0.005	0.08	0.28	0.567	1.1	0.075	0.126	0.09	0.676	1.469	0.116	0.711	1.015	1.47	2.143	2	-	hypothetical protein Clocel_3465
Clocel_3512	0.056	0.247	0.597	2.212	3.257	0.015	0.06	0.198	0.955	0.818	0.073	0.577	0.715	0.694	0.676	2	-	Peptidase M15A
Clocel_3522	0.031	0.196	0.363	1.036	1.565	0.182	0.107	0.355	1.886	1.409	0.247	1.281	1.172	1.397	1.064	3	-	hypothetical protein Clocel_3522
Clocel_3615	0.03	0.468	0.799	2.015	2.821	0.005	0.065	0.62	2.588	2.604	0.145	2.116	2.022	1.942	2.092	1	CBM27	protein of unknown function DUF303 acetylesterase
Clocel_3636	0.005	0.061	0.085	0.186	0.19	0.019	0.096	0.058	0.281	0.28	0.03	0.09	0.07	0.079	0.044	3	-	ABC transporter related
Clocel_3650	0.077	0.528	0.965	2.647	2.929	0.046	0.136	0.761	3.848	1.668	0.171	1.826	1.643	1.613	1.397	2	GH44	Dockerin type 1
Clocel_3657	0.101	0.161	0.235	0.726	1.146	0.199	0.062	0.118	1.275	2.026	0.09	1.476	1.63	1.92	2.05	3	GH43	Xylan 1,4-beta-xylosidase
Clocel_3662	1.681	0.876	0.956	3.041	3.17	0.277	0.148	0.174	0.185	0.113	0.781	0.46	0.959	0.896	0.529	4	GH5,CBM17	Cellulase
Clocel_3672	0.005	0.088	0.203	0.498	0.778	0.055	0.059	0.139	1.71	1.378	0.161	1.803	1.65	1.571	0.72	2	-	phosphoglucosamine mutase
Clocel_3674	0.027	0.233	0.432	1.25	1.647	0.032	0.061	0.147	2.739	2.51	0.048	1.035	0.635	0.396	0.207	2	-	butyrate kinase
Clocel_3675	0.189	0.306	0.503	1.302	1.963	0.511	0.258	0.282	1.904	1.358	0.469	0.951	1.696	3.145	3.305	4	-	phosphate butyryltransferase
Clocel_3681	0.101	0.362	0.547	1.242	1.592	0.066	0.153	0.34	1.816	0.771	0.106	0.843	0.471	0.429	0.317	3	-	FAD-dependent pyridine nucleotide-disulphide oxidoreductase
Clocel_3682	0.077	0.624	0.882	1.743	2.525	0.157	0.283	0.352	2.429	1.53	0.138	0.321	0.311	0.492	0.427	3	-	thioredoxin
Clocel_3684	0.005	0.204	0.456	1.483	1.571	0.029	0.081	0.167	2.393	2.33	0.083	1.128	1.026	0.941	0.838	1	-	deoxyuridine 5'-triphosphate nucleotidohydrolase Dut
Clocel_3686	0.032	0.317	0.665	1.757	2.015	0.191	0.134	0.247	2.871	2.782	0.179	0.629	0.69	1.022	0.894	3	-	phosphoenolpyruvate-protein phosphotransferase
Clocel_3697	0.006	0.204	0.476	1.107	0.544	0.031	0.122	0.106	1.324	0.337	0.062	0.687	0.633	0.454	0.28	2	-	ribosomal protein S9
Clocel_3698	0.025	0.137	0.277	0.754	0.522	0.013	0.1	0.092	0.635	0.279	0.052	0.472	0.368	0.272	0.201	2	-	ribosomal protein L13
Clocel_3703	0.018	0.293	0.522	1.083	0.596	0.017	0.091	0.12	1.028	0.199	0.085	0.769	0.563	0.31	0.205	2	-	ribosomal protein L17
Clocel_3704	0.008	0.154	0.302	0.673	0.843	0.023	0.109	0.121	0.803	0.312	0.054	0.442	0.3	0.295	0.22	2	-	DNA-directed RNA polymerase, alpha subunit
Clocel_3705	0.015	0.106	0.146	0.266	0.349	0.021	0.119	0.082	0.17	0.114	0.033	0.207	0.227	0.172	0.175	3	-	ribosomal protein S4
Clocel_3706	0.012	0.101	0.134	0.242	0.255	0.047	0.143	0.135	0.397	0.233	0.061	0.479	0.303	0.151	0.103	3	-	30S ribosomal protein S11
Clocel_3707	0.042	0.259	0.438	0.965	0.474	0.026	0.138	0.107	1.124	0.178	0.026	0.294	0.288	0.222	0.083	2	-	30S ribosomal protein S13
Clocel_3709	0.05	0.423	0.768	1.869	1.81	0.09	0.134	0.218	2.479	1.257	0.113	1.296	1.323	1.524	1.04	2	-	translation initiation factor IF-1
Clocel_3712	0.078	0.298	0.483	1.126	1.346	0.221	0.139	0.22	1.888	1.449	0.153	1.732	2.092	2.408	2.136	3	-	adenylate kinase
Clocel_3715	0.016	0.164	0.342	0.754	0.447	0.037	0.123	0.11	1.948	0.784	0.038	0.592	0.442	0.37	0.222	2	-	ribosomal protein L30
Clocel_3716	0.011	0.14	0.239	0.363	0.207	0.026	0.136	0.105	0.463	0.203	0.045	0.279	0.151	0.114	0.099	3	-	ribosomal protein S5
Clocel_3717	0.008	0.142	0.267	0.564	0.593	0.011	0.114	0.093	0.452	0.209	0.047	0.316	0.272	0.145	0.108	2	-	ribosomal protein L18
Clocel_3718	0.012	0.228	0.406	0.675	0.265	0.026	0.126	0.161	0.814	0.279	0.045	0.499	0.397	0.307	0.202	2	-	ribosomal protein L6
Clocel_3719	0.005	0.349	0.661	1.653	1.821	0.048	0.093	0.139	1.323	1.321	0.057	0.539	0.372	0.374	0.188	1	-	ribosomal protein S8
Clocel_3721	0.028	0.181	0.347	0.644	0.48	0.022	0.146	0.13	0.871	0.241	0.059	0.365	0.29	0.185	0.117	3	-	50S ribosomal protein L5
Clocel_3722	0.005	0.121	0.274	0.705	0.661	0.026	0.144	0.086	0.41	0.239	0.032	0.109	0.097	0.079	0.101	2	-	ribosomal protein L24
Clocel_3723	0.007	0.116	0.289	0.811	0.607	0.025	0.125	0.103	0.642	0.388	0.046	0.435	0.335	0.322	0.274	2	-	ribosomal protein L14
Clocel_3724	0.008	0.195	0.447	1.031	0.666	0.017	0.112	0.103	0.844	0.056	0.083	0.477	0.16	0.113	0.091	2	-	30S ribosomal protein S17
Clocel_3725	0.029	0.276	0.621	1.764	2.597	0.033	0.122	0.185	2.373	1.717	0.076	1.022	0.586	0.581	0.653	2	-	ribosomal protein L29
Clocel_3726	0.005	0.066	0.081	0.17	0.204	0.024	0.087	0.069	0.253	0.077	0.044	0.349	0.447	0.382	0.305	2	-	ribosomal protein L16
Clocel_3727	0.005	0.045	0.123	0.243	0.18	0.018	0.113	0.069	0.313	0.318	0.037	0.17	0.158	0.166	0.181	2	-	ribosomal protein S3
Clocel_3728	0.016	0.074	0.154	0.32	0.297	0.022	0.129	0.077	0.2	0.044	0.033	0.438	0.303	0.17	0.197	3	-	ribosomal protein L22
Clocel_3729	0.005	0.353	0.603	1.529	0.883	0.016	0.098	0.087	0.825	0.262	0.038	0.404	0.286	0.242	0.162	1	-	ribosomal protein S19
Clocel_3730	0.009	0.136	0.193	0.237	0.244	0.008	0.137	0.12	0.359	0.128	0.048	0.244	0.187	0.112	0.093	2	-	ribosomal protein L2
Clocel_3731	0.013	0.184	0.485	1.082	0.985	0.01	0.095	0.102	1.696	1.176	0.06	0.568	0.435	0.431	0.388	1	-	Ribosomal protein L25/L23
Clocel_3732	0.005	0.054	0.102	0.138	0.106	0.005	0.087	0.053	0.232	0.175	0.031	0.181	0.194	0.106	0.088	2	-	ribosomal protein L4/L1e
Clocel_3733	0.007	0.093	0.128	0.24	0.277	0.012	0.109	0.081	0.328	0.239	0.053	0.337	0.291	0.179	0.151	2	-	50S ribosomal protein L3
Clocel_3734	0.008	0.123	0.326	0.829	0.621	0.028	0.104	0.102	1.344	0.747	0.047	0.656	0.486	0.391	0.229	2	-	ribosomal protein S10
Clocel_3736	0.042	0.368	0.768	1.685	1.777	0.079	0.135	0.248	2.245	1.602	0.081	0.517	0.279	0.226	0.145	3	-	translation elongation factor G
Clocel_3737	0.011	0.261	0.547	1.356	0.324	0.007	0.094	0.089	1.529	0.352	0.028	0.194	0.183	0.135	0.058	1	-	ribosomal protein S7
Clocel_3740	0.02	0.134	0.247	0.712	0.948	0.032	0.108	0.088	0.775	0.278	0.054	0.41	0.355	0.366	0.287	2	-	DNA-directed RNA polymerase, beta' subunit
Clocel_3741	0.012	0.114	0.25	0.742	1.042	0.024	0.08	0.074	1.207	0.899	0.048	0.518	0.454	0.513	0.376	2	-	DNA-directed RNA polymerase, beta subunit
Clocel_3742	0.006	0.08	0.13	0.627	0.857	0.046	0.053	0.08	1.554	0.918	0.04	0.533	0.322	0.279	0.281	2	-	ribosomal protein L7/L12
Clocel_3743	0.007	0.203	0.472	1.127	1.329	0.049	0.131	0.186	1.684	1.567	0.076	1.065	0.959	1.111	1.031	1	-	ribosomal protein L10
Clocel_3744	0.011	0.192	0.468	1.179	1.168	0.026	0.097	0.151	1.786	0.941	0.068	0.627	0.531	0.503	0.248	2	-	ribosomal protein L1
Clocel_3745	0.009	0.2	0.341	1.066	1.421	0.043	0.079	0.126	1.538	0.961	0.047	0.376	0.2	0.377	0.268	2	-	ribosomal protein L11
Clocel_3746	0.033	0.276	0.526	1.246	1.793	0.098	0.148	0.234	1.644	1.64	0.069	0.897	1.002	1.073	1.247	2	-	NusG antitermination factor
Clocel_3748	0.005	0.193	0.408	0.753	0.819	0.005	0.063	0.114	0.437	0.634	0.03	0.304	0.176	0.121	0.105	1	-	ribosomal protein L33
Clocel_3749	0.018	0.257	0.557	0.807	0.303	0.028	0.109	0.207	1.118	0.274	0.099	0.666	0.215	0.107	0.084	3	-	translation elongation factor Tu
Clocel_3754	0.044	0.318	0.567	1.357	1.646	0.115	0.119	0.217	2.021	1.36	0.114	1.118	1.041	0.909	0.412	3	-	prolyl-tRNA synthetase
Clocel_3765	0.02	0.282	0.519	1.238	1.418	0.103	0.13	0.258	3.664	1.987	0.107	1.192	0.661	0.566	0.432	2	-	Rfamily protein
Clocel_3777	0.005	0.155	0.518	1.161	0.57	0.023	0.063	0.109	0.849	0.49	0.08	0.437	0.435	0.428	0.324	2	-	UDP-N-acetylmuramoylalanine/D-glutamate ligase
Clocel_3778	0.02	0.246	0.596	1.646	2.548	0.02	0.032	0.103	2.077	2.313	0.062	0.997	1.327	1.454	0.948	1	-	glycyl-tRNA synthetase
Clocel_3779	0.005	0.039	0.101	0.223	0.204	0.042	0.017	0.028	0.413	0.103	0.037	0.395	0.422	0.429	0.618	3	-	hypothetical protein Clocel_3779
Clocel_3780	0.104	0.333	0.553	1.299	1.874	0.326	0.232	0.287	1.68	1.342	0.222	1.118	1.009	1.05	0.855	4	-	lysyl-tRNA synthetase
Clocel_3781	0.042	0.284	0.472	1.408	2.036	0.163	0.075	0.159	1.576	1.032	0.212	0.664	0.61	0.659	0.752	3	-	transcription elongation factor GreA
Clocel_3783	0.031	0.251	0.36	1.1	1.255	0.026	0.027	0.103	1.6	1.568	0.1	1.504	1.778	1.888	1.318	2	-	putative transcriptional acitvator, Baf family
Clocel_3784	0.111	0.37	0.623	1.456	2.041	0.334	0.22	0.286	2.861	3.333	0.4	1.779	1.478	1.679	1.847	3	-	Formate--tetrahydrofolate ligase
Clocel_3786	0.037	0.392	0.909	1.621	1.044	0.032	0.091	0.22	1.647	1.319	0.138	1.095	1.077	0.674	0.123	2	-	hypoxanthine phosphoribosyltransferase
Clocel_3792	0.017	0.272	0.606	1.578	2.08	0.009	0.023	0.04	0.224	0.122	0.106	2.041	1.93	2.138	2.338	1	-	RNA binding S1 domain protein
Clocel_3797	0.019	0.127	0.188	0.407	0.37	0.105	0.097	0.107	0.349	0.504	0.092	0.11	0.064	0.075	0.061	4	-	histone family protein DNA-binding protein
Clocel_3798	0.015	0.218	0.49	1.144	1.43	0.035	0.087	0.121	1.709	2.261	0.052	0.587	0.95	1.184	0.568	1	-	MazG family protein
Clocel_3801	0.014	0.084	0.16	0.398	0.652	0.012	0.08	0.057	0.398	0.508	0.041	0.247	0.273	0.306	0.387	2	-	PpiC-type peptidyl-prolyl cis-trans isomerase
Clocel_3802	0.021	0.072	0.153	0.63	1.181	0.074	0.089	0.094	0.362	0.666	0.055	0.478	0.343	0.37	0.567	3	-	PpiC-type peptidyl-prolyl cis-trans isomerase
Clocel_3807	0.005	0.132	0.157	0.185	0.115	0.005	0.085	0.127	0.361	0.071	0.048	0.324	0.279	0.243	0.119	2	-	ribose-phosphate pyrophosphokinase
Clocel_3809	0.096	0.18	0.401	1.377	2.529	0.098	0.033	0.042	1.529	1.133	0.059	0.469	0.519	0.627	0.688	3	-	SpoVG family protein
Clocel_3812	0.051	0.187	0.388	1.088	1.038	0.115	0.123	0.187	3.425	2.272	0.158	2.006	1.376	0.897	0.482	3	-	aminotransferase class I and II
Clocel_3815	0.005	0.241	0.648	1.627	1.919	0.005	0.03	0.051	2.48	2.558	0.147	1.418	0.963	1.142	1.141	1	-	HAD-superfamily hydrolase, subfamily IA, variant 3
Clocel_3817	0.058	0.196	0.401	1.239	1.974	0.091	0.083	0.09	1.28	0.958	0.053	0.342	0.367	0.389	0.204	3	-	iron-containing alcohol dehydrogenase
Clocel_3819	0.062	0.233	0.433	1.552	1.828	0.146	0.184	0.398	1.389	1.114	0.266	1.008	1.116	1.158	1.214	3	-	peptidase M15B and M15C DD-carboxypeptidase VanY/endolysin
Clocel_3834	0.019	0.115	0.227	0.56	0.663	0.164	0.303	1.047	5.621	4.047	0.167	3.334	2.265	1.933	1.771	2	PL10	pectate lyase
Clocel_3838	0.021	0.138	0.29	0.689	0.959	0.074	0.26	0.279	1.421	1.862	0.051	0.247	0.182	0.178	0.142	3	-	periplasmic binding protein/LacI transcriptional regulator
Clocel_3857	0.005	0.039	0.08	0.177	0.178	0.008	0.041	0.028	0.126	0.121	0.013	0.071	0.061	0.071	0.076	2	-	ABC transporter related
Clocel_3871	0.042	0.233	0.42	1.188	1.681	0.094	0.07	0.134	2.543	1.831	0.118	0.781	0.845	0.861	0.819	3	-	Peptidylprolyl isomerase
Clocel_3873	0.147	0.315	0.576	1.648	2.954	0.373	0.251	0.263	3.213	3.291	0.252	1.42	1.594	1.782	2.346	3	-	glutamine synthetase catalytic region
Clocel_3875	0.173	0.357	0.568	1.348	2.459	0.28	0.162	0.203	2.416	3.523	0.365	1.369	1.555	2.303	2.772	4	-	protein of unknown function DUF520
Clocel_3878	0.032	0.258	0.555	1.466	1.713	0.042	0.07	0.121	1.868	1.032	0.074	0.872	0.856	0.773	0.45	2	-	asparaginyl-tRNA synthetase
Clocel_3893	0.005	0.031	0.066	0.196	0.15	0.005	0.05	0.085	0.238	0.204	0.026	0.266	0.242	0.222	0.213	2	-	asparagine synthase (glutamine-hydrolyzing)
Clocel_3895	0.077	0.21	0.732	2.021	3.015	0.181	0.175	0.252	3.328	2.31	0.356	1.196	1.078	1.183	1.045	3	-	protein of unknown function DUF1255
Clocel_3909	0.005	0.242	0.527	1.352	1.139	0.021	0.051	0.171	0.928	0.417	0.102	0.775	0.431	0.365	0.287	1	-	quorum-sensing autoinducer 2 (AI-2), LuxS
Clocel_3913	0.015	0.039	0.065	0.242	0.459	0.055	0.074	0.074	0.357	0.601	0.084	0.518	0.615	0.693	0.671	3	-	periplasmic binding protein
Clocel_3918	0.005	0.171	0.482	1.71	2.338	0.192	0.037	0.094	1.85	1.195	0.111	1.003	2.094	2.993	2.994	2	-	phosphoribosyl-ATP diphosphatase
Clocel_3921	0.006	0.146	0.351	1.042	1.975	0.151	0.103	0.106	1.434	1.097	0.18	1.446	1.216	1.239	0.934	2	-	phosphoribosylformimino-5-aminoimidazole carboxamide ribotide isomerase
Clocel_3924	0.025	0.146	0.292	0.839	1.581	0.254	0.153	0.165	1.17	0.746	0.186	1.202	1.096	1.136	1.014	3	-	histidinol dehydrogenase
Clocel_3926	0.112	0.233	0.478	1.25	2.541	0.182	0.103	0.119	2.043	3.01	0.365	1.766	2.517	3.693	4.246	3	-	histidyl-tRNA synthetase 2
Clocel_3953	0.005	0.315	0.837	1.896	2.571	0.05	0.087	0.098	1.452	1.404	0.137	0.883	0.624	0.522	0.394	1	-	small GTP-binding protein
Clocel_4018	0.072	0.23	0.438	1.25	2.021	0.144	0.037	0.05	2.615	1.33	0.204	1.492	0.969	1.038	0.838	3	-	hypothetical protein Clocel_4018
Clocel_4021	0.005	0.441	0.78	1.412	1.067	0.114	0.082	0.087	2.639	0.607	0.37	0.934	1.067	1.525	0.874	2	-	4-oxalocrotonate tautomerase family enzyme
Clocel_4038	0.007	0.053	0.114	0.394	0.86	0.014	0.057	0.053	0.475	0.893	0.037	0.204	0.246	0.294	0.375	2	-	protein of unknown function DUF534
Clocel_4042	0.098	0.21	0.45	1.282	2.293	0.223	0.114	0.149	2.016	2.659	0.302	2.43	3.708	4.885	6.929	3	-	ornithine carbamoyltransferase
Clocel_4047	0.005	0.238	0.421	0.93	0.806	0.014	0.072	0.115	1.077	0.507	0.09	0.959	0.792	0.606	0.312	1	-	acetylornithine and succinylornithine aminotransferase
Clocel_4050	0.045	0.287	0.496	1.251	1.277	0.063	0.156	0.285	1.697	0.656	0.065	0.511	0.485	0.375	0.259	2	-	ABC transporter related
Clocel_4063	0.022	0.287	0.59	1.686	2.136	0.023	0.045	0.083	1.18	0.547	0.034	0.408	0.203	0.165	0.137	2	GH1	6-phospho-beta-glucosidase
Clocel_4071	0.078	0.121	0.186	0.596	0.934	0.061	0.106	0.092	0.442	0.586	0.065	0.367	0.389	0.447	0.444	3	other	Peptidoglycan glycosyltransferase
Clocel_4074	0.038	0.474	1.028	2.469	2.233	0.005	0.028	0.389	2.786	2.331	0.044	2.139	1.162	0.535	0.283	1	-	hypothetical protein Clocel_4074
Clocel_4090	0.005	0.093	0.209	0.406	0.31	0.021	0.027	0.047	0.458	0.355	0.028	0.168	0.218	0.253	0.205	2	-	galactokinase
Clocel_4097	0.105	0.259	0.461	1.296	2.038	0.363	0.202	0.252	2.76	1.145	0.209	1.674	1.291	1.423	1.057	3	-	hydrogenase, Fe-only
Clocel_4103	0.04	0.092	0.17	0.508	0.956	0.073	0.07	0.064	0.621	1.425	0.124	0.36	0.389	0.496	0.658	3	-	Extracellular ligand-binding receptor
Clocel_4109	0.057	0.225	0.456	1.86	2.737	0.145	0.129	0.262	2.08	1.572	0.21	1.17	0.778	0.656	0.604	3	-	Ig domain protein group 2 domain protein
Clocel_4114	0.033	0.243	0.504	1.208	1.507	0.064	0.082	0.163	1.957	1.405	0.045	0.497	1.018	1.798	1.177	2	-	O-acetylhomoserine/O-acetylserine sulfhydrylase
Clocel_4119	0.059	0.536	1.135	2.755	3.342	0.157	0.237	0.837	3.472	2.901	0.078	2.396	1.962	1.948	1.433	2	CBM35,GH26,CBM35,CBM35,CBM35	Dockerin type 1
Clocel_4120	0.033	0.287	0.855	3.344	2.353	0.017	0.031	0.172	5.354	3.003	0.037	0.912	0.531	0.387	0.169	1	-	hypothetical protein Clocel_4120
Clocel_4122	0.005	0.244	0.244	0.59	0.808	0.005	0.053	0.122	0.876	0.716	0.025	0.169	0.085	0.094	0.1	1	-	Radical SAM domain protein
Clocel_4138	0.005	0.397	0.734	1.696	1.944	0.005	0.139	0.145	1.092	0.836	0.071	0.615	0.145	0.133	0.123	1	-	acetyl-CoA carboxylase, biotin carboxyl carrier protein
Clocel_4139	0.015	0.339	0.6	1.153	0.961	0.012	0.14	0.305	1.971	0.768	0.093	0.464	0.238	0.205	0.079	2	-	3-oxoacyl-(acyl-carrier-protein) synthase 2
Clocel_4140	0.015	0.231	0.54	1.346	1.059	0.021	0.113	0.185	1.681	0.605	0.05	0.422	0.324	0.208	0.115	2	-	3-oxoacyl-(acyl-carrier-protein) reductase
Clocel_4141	0.025	0.22	0.357	0.684	0.543	0.011	0.19	0.34	1.937	0.484	0.117	0.832	0.229	0.205	0.152	2	-	malonyl CoA-acyl carrier protein transacylase
Clocel_4142	0.03	0.229	0.423	0.853	1.001	0.015	0.142	0.234	1.107	0.488	0.06	0.681	0.414	0.265	0.205	2	-	enoyl-(acyl-carrier-protein) reductase II
Clocel_4144	0.005	0.375	0.592	1.382	1.099	0.005	0.056	0.237	2.482	0.87	0.128	1.207	0.642	0.421	0.231	1	-	3-oxoacyl-(acyl-carrier-protein) synthase III
Clocel_4145	0.005	0.24	0.449	0.95	0.805	0.041	0.163	0.216	1.486	0.619	0.096	1.112	1.007	0.926	0.696	1	-	regulatory protein MarR
Clocel_4148	0.036	0.201	0.343	0.711	0.927	0.559	0.412	0.492	4.051	2.729	0.366	2.203	1.975	2.226	2.411	3	-	nitroreductase
Clocel_4152	0.005	0.016	0.02	0.065	0.108	0.063	0.139	0.109	0.509	0.939	0.072	0.221	0.252	0.335	0.4	3	-	putative sulfonate/nitrate transport system substrate-binding protein
Clocel_4153	0.012	0.058	0.106	0.24	0.321	0.607	0.347	0.404	2.503	2.557	0.561	1.158	1.006	1.301	1.573	4	-	Rubrerythrin
Clocel_4154	0.021	0.116	0.218	0.576	0.737	0.317	0.182	0.259	1.813	0.512	0.294	1.369	0.849	0.827	0.367	4	-	desulfoferrodoxin
Clocel_4160	0.008	0.183	0.416	1.059	1.256	0.005	0.094	0.172	2.142	1.59	0.025	1.633	1.607	1.588	2.109	1	-	protein of unknown function DUF1696
Clocel_4162	0.053	0.22	0.44	1	1.378	0.07	0.089	0.1	1.318	0.722	0.09	0.441	0.272	0.35	0.277	3	-	Beta-ketoacyl-acyl-carrier-protein synthase III
Clocel_4174	0.005	0.031	0.14	0.168	0.146	0.005	0.06	0.048	0.317	0.32	0.017	0.1	0.115	0.14	0.133	2	-	acetolactate synthase, large subunit, biosynthetic type
Clocel_4206	0.147	0.293	0.467	1.229	1.567	0.386	0.264	0.424	2.371	0.753	0.65	1.572	1.472	0.967	0.536	4	-	guanine-specific ribonuclease N1 and T1
Clocel_4216	0.093	0.257	0.424	1.203	2.249	0.217	0.144	0.224	1.83	2.006	0.139	1.217	1.57	2.023	2.004	3	-	Peroxiredoxin
Clocel_4218	0.08	0.353	0.661	1.799	2.544	0.159	0.119	0.175	2.979	2.741	0.215	1.584	1.942	2.086	2.161	3	-	putative transcriptional regulator, GntR family
Clocel_4231	0.006	0.109	0.245	0.8	1.204	0.023	0.073	0.211	2.294	1.998	0.02	0.349	0.571	0.672	0.511	1	-	carbon-monoxide dehydrogenase, catalytic subunit
Clocel_4250	0.005	0.036	0.378	1.452	2.459	0.105	0.05	0.094	1.945	2.585	0.017	0.483	0.7	1.527	1.454	1	-	transcriptional regulator, MerR family
Clocel_4277	0.005	0.342	0.754	2.789	3.342	0.029	0.057	0.176	1.662	0.592	0.078	1.243	0.757	0.369	0.152	1	-	aldo/keto reductase
Clocel_4285	0.309	1.296	2.048	3.395	3.436	0.265	0.825	2.211	4.675	3.073	0.752	5.464	1.767	1.207	0.588	3	-	Endonuclease I
Clocel_4314	0.005	0.265	0.475	0.831	0.469	0.005	0.103	0.244	1.046	0.404	0.049	0.257	0.256	0.269	0.281	1	-	phosphopentomutase
Clocel_4315	0.069	0.276	0.548	1.249	1.775	0.706	0.393	0.501	3.205	4.588	0.187	0.445	0.558	0.725	0.85	4	-	uridine phosphorylase
Clocel_4334	0.162	0.394	0.577	1.364	2.031	0.275	0.212	0.279	1.176	0.73	0.212	0.736	0.987	1.275	1.065	4	-	SEC-C motif domain protein
Clocel_4352	0.083	0.289	0.594	1.042	1.05	0.209	0.15	0.202	1.718	1.944	0.072	0.712	1.148	1.544	0.914	3	-	acyl-ACP thioesterase
Clocel_4354	0.067	0.263	0.543	1.4	2.046	0.199	0.144	0.198	2.385	2.22	0.192	1.64	1.67	1.758	1.547	3	-	adenylosuccinate synthetase
Clocel_4361	0.042	0.246	0.451	1.189	1.642	0.184	0.18	0.257	0.422	0.216	0.113	0.309	0.241	0.247	0.148	4	-	ribosomal protein L9
Clocel_4364	0.008	0.194	0.448	1.126	1.482	0.007	0.006	0.06	1.355	0.525	0.059	0.844	0.413	0.676	0.096	1	-	hypothetical protein Clocel_4364
Clocel_4366	0.032	0.152	0.198	0.457	0.404	0.018	0.138	0.068	0.115	0.127	0.043	0.14	0.129	0.072	0.077	3	-	ribosomal protein S18
Clocel_4367	0.088	0.258	0.48	1.051	1.28	0.109	0.124	0.147	1.491	1.209	0.153	0.882	0.86	0.864	0.787	3	-	single-strand binding protein
Clocel_4368	0.005	0.135	0.213	0.973	1.444	0.041	0.082	0.104	0.981	0.931	0.046	0.615	0.487	0.505	0.787	1	-	ribosomal protein S6
Clocel_4382	0.005	0.167	0.385	0.562	0.979	0.036	0.066	0.109	1.428	0.893	0.074	0.729	0.698	0.668	0.421	1	-	glucose inhibited division protein A
Clocel_4385	0.039	0.303	0.665	1.336	1.069	0.054	0.11	0.147	1.572	0.501	0.088	0.993	1.19	1.219	0.51	2	-	single-stranded nucleic acid binding R3H domain-containing protein

## Sheet: Cellulose cellular proteins
	Quantitative value
Accession	TP1_N1	TP2_N1	TP3_N1	TP4_N1	TP5_N1	TP1_N2	TP2_N2	TP3_N2	TP4_N2	TP5_N2	TP1_N3	TP2_N3	TP3_N3	TP4_N3	TP5_N3	Belonging k-means cluster	Cazy.family	Description
Clocel_0001	0.537	0.935	0.66	1.128	0.839	0.288	0.48	0.866	0.469	0.741	0.088	0.241	0.393	0.351	0.321	Stable	-	chromosomal replication initiator protein DnaA
Clocel_0002	0.49	0.533	0.473	0.685	0.979	0.357	0.318	0.514	0.366	0.969	0.351	0.272	0.477	0.441	1.073	Decrease	-	DNA polymerase III, beta subunit
Clocel_0005	0.564	1.139	1.049	1.392	1.615	0.326	0.381	0.726	0.451	1.215	0.509	0.696	0.729	0.675	0.909	Stable	-	hypothetical protein Clocel_0005
Clocel_0006	0.393	0.676	0.709	1.105	1.221	0.303	0.344	0.644	0.429	1.026	0.15	0.41	0.609	0.545	0.864	Stable	-	DNA gyrase, B subunit
Clocel_0007	0.544	1.047	1.337	1.826	2.454	0.475	0.559	0.863	0.569	1.557	0.519	1.025	1.415	1.181	1.968	Stable	-	DNA gyrase, A subunit
Clocel_0010	0.514	1.158	0.956	1.64	2.085	0.462	0.624	1.077	0.699	1.846	0.335	0.737	1.104	0.934	1.484	Stable	-	protein of unknown function UPF0182
Clocel_0013	0.592	0.923	0.933	1.595	1.117	0.232	0.297	0.618	0.407	0.601	0.248	0.466	0.872	0.789	0.71	Stable	-	seryl-tRNA synthetase
Clocel_0032	0.508	0.625	0.597	0.888	1.192	0.236	0.286	0.483	0.326	0.928	0.312	0.438	0.832	0.733	1.499	Stable	GH94	glycosyltransferase 36
Clocel_0034	0.416	0.519	0.416	0.596	0.728	0.275	0.251	0.388	0.254	0.577	0.216	0.258	0.397	0.412	1.105	Decrease	GH31	glycoside hydrolase family 31
Clocel_0037	0.398	0.659	0.593	0.978	0.753	0.274	0.309	0.516	0.385	0.745	0.152	0.437	0.667	0.587	1.135	Stable	-	two component transcriptional regulator, AraC family
Clocel_0038	0.894	2.325	2.471	3.007	3.225	1.099	1.639	2.02	1.303	3.459	0.951	1.624	1.9	1.525	2.821	Stable	-	extracellular solute-binding protein family 1
Clocel_0039	0.593	1.292	1.121	1.646	1.758	0.494	0.579	0.982	0.614	1.466	0.292	0.913	1.096	0.888	1.302	Stable	-	binding-protein-dependent transport systems inner membrane component
Clocel_0040	1.099	1.895	1.633	2.419	2.207	0.644	0.716	0.919	0.622	1.291	0.437	0.954	1.178	0.932	1.3	Stable	-	binding-protein-dependent transport systems inner membrane component
Clocel_0048	0.535	0.189	0.2	0.358	0.688	0.499	0.278	0.473	0.309	0.698	0.327	0.207	0.386	0.339	0.483	Decrease	-	transcriptional regulator, AbrB family
Clocel_0051	0.963	1.228	1.14	1.645	1.283	0.388	0.479	0.706	0.408	0.899	0.129	0.215	0.301	0.309	0.179	Decrease	-	uncharacterized protein family UPF0133
Clocel_0058	0.216	0.912	0.639	1.159	1.059	0.126	0.216	0.464	0.28	0.642	0.133	0.367	0.579	0.485	0.815	Slightly increase	-	ABC transporter related
Clocel_0059	0.207	0.698	0.588	1.008	1.107	0.208	0.328	0.635	0.398	1.191	0.128	0.343	0.369	0.279	0.602	Slightly increase	-	putative ABC transporter, permease protein
Clocel_0063	0.578	0.684	0.594	1.02	1.767	0.465	0.439	0.949	0.644	1.168	0.406	0.455	1.623	1.697	2.395	Stable	-	Carboxypeptidase Taq
Clocel_0072	0.485	0.746	0.586	1.084	1.778	0.443	0.468	0.905	0.647	1.843	0.31	0.353	0.579	0.532	1.208	Stable	-	peptidase M42 family protein
Clocel_0074	1.412	0.397	0.247	0.354	0.357	0.473	0.157	0.198	0.101	0.216	0.33	0.203	0.214	0.182	0.236	Decrease	-	transcriptional regulator, DeoR family
Clocel_0075	1.329	0.265	0.21	0.321	0.403	0.683	0.182	0.204	0.122	0.337	0.224	0.162	0.221	0.173	0.258	Decrease	-	1-phosphofructokinase
Clocel_0076	0.76	0.685	0.299	0.406	0.395	0.69	0.331	0.371	0.191	0.46	0.237	0.402	0.5	0.371	0.366	Decrease	-	PTS system, fructose subfamily, IIC subunit
Clocel_0078	0.528	0.921	1.028	1.749	2.555	0.342	0.607	1.319	0.956	2.211	0.337	0.503	0.958	0.974	2.435	Slightly increase	-	chorismate synthase
Clocel_0079	0.27	0.522	0.459	0.914	1.194	0.168	0.317	0.45	0.534	0.786	0.203	0.309	0.666	0.703	1.599	Stable	-	3-dehydroquinate dehydratase, type II
Clocel_0089	0.563	0.901	0.723	1.102	0.943	0.284	0.389	0.763	0.434	0.768	0.311	0.474	0.735	0.704	0.814	Stable	-	5,10-methylenetetrahydrofolate reductase
Clocel_0091	0.529	0.825	0.916	1.663	2.282	0.342	0.436	0.863	0.574	1.601	0.311	0.404	0.634	0.581	1.136	Stable	-	aspartate/glutamate/uridylate kinase
Clocel_0102	0.604	1.308	1.263	1.826	1.579	0.431	0.673	1.228	0.772	1.249	0.508	0.663	1.1	0.888	0.866	Stable	-	PSP1 domain protein
Clocel_0108	0.048	0.09	0.087	0.14	0.247	0.034	0.052	0.086	0.052	0.262	0.057	0.132	0.198	0.192	0.504	Slightly increase	-	NLP/P60 protein
Clocel_0109	1.028	0.736	0.724	0.974	1.29	0.315	0.311	0.581	0.363	0.767	0.415	0.297	0.636	0.599	0.781	Decrease	-	transcriptional regulator, AbrB family
Clocel_0111	0.229	0.572	0.619	0.943	0.825	0.127	0.214	0.376	0.299	0.732	0.283	0.982	1.29	1.191	1.331	Slightly increase	-	peptidase S1 and S6 chymotrypsin/Hap
Clocel_0119	0.5	0.953	0.937	1.4	1.079	0.199	0.413	0.797	0.508	0.649	0.284	0.377	0.65	0.622	0.359	Stable	-	PpiC-type peptidyl-prolyl cis-trans isomerase
Clocel_0122	0.569	1.755	1.914	3.146	3.51	0.671	1.339	2.665	1.676	5.048	0.343	0.98	1.669	1.409	2.65	Slightly increase	-	MotA/TolQ/ExbB proton channel
Clocel_0123	0.412	1.212	1.494	2.423	2.993	0.314	0.651	1.596	1.181	3.119	0.33	0.644	1.055	0.871	1.442	Slightly increase	-	OmpA/MotB domain protein
Clocel_0125	0.632	0.739	0.636	0.874	1.145	0.232	0.281	0.483	0.302	0.828	0.166	0.312	0.64	0.626	1.624	Stable	-	Domain of unknown function DUF1836
Clocel_0126	0.445	0.535	0.477	0.672	0.821	0.205	0.243	0.463	0.274	0.688	0.12	0.172	0.324	0.272	0.281	Stable	-	2C-methyl-D-erythritol 2,4-cyclodiphosphate synthase
Clocel_0128	0.315	0.657	0.642	1.038	1.122	0.403	0.363	1.234	0.823	2.024	0.333	0.714	1.552	1.4	2.41	Stable	-	sortase family protein
Clocel_0129	0.54	1.075	1.062	1.663	3.182	0.312	0.355	0.599	0.387	1.509	0.418	0.617	0.882	0.754	2.263	Stable	-	hypothetical protein Clocel_0129
Clocel_0130	0.386	0.956	0.971	1.467	2.567	0.149	0.386	0.754	0.816	2.096	0.399	0.993	1.339	1.121	2.225	Slightly increase	-	hypothetical protein Clocel_0130
Clocel_0143	0.501	1.66	1.648	3.111	3.185	0.347	0.895	1.737	1.202	2.662	0.22	1.067	1.811	1.528	2.348	Slightly increase	-	ABC-type bacteriocin transporter
Clocel_0144	0.564	1.536	1.829	2.971	3.672	0.29	0.676	1.444	1.1	3.203	0.697	1.364	2.135	1.822	2.875	Slightly increase	-	secretion protein HlyD family protein
Clocel_0145	0.696	4.208	2.995	2.574	1.304	0.513	2.685	2.868	1.19	1.576	0.511	2.032	3.339	2.679	1.724	Slightly increase	-	Proteinase inhibitor I42, chagasin
Clocel_0146	0.104	1.195	1.431	1.275	0.6	0.157	1.634	2.08	0.976	1.101	0.068	0.503	1.078	0.9	0.486	Increase	-	Proteinase inhibitor I42, chagasin
Clocel_0147	0.518	3.771	2.845	2.62	1.591	0.52	3.557	3.682	1.535	1.551	0.401	1.718	2.76	2.272	1.142	Slightly increase	-	Proteinase inhibitor I42, chagasin
Clocel_0148	0.323	0.784	0.651	0.822	0.784	0.251	0.503	0.649	0.313	0.681	0.417	1	0.946	0.8	0.857	Stable	-	Ig domain protein group 2 domain protein
Clocel_0158	0.462	0.939	0.855	1.366	1.713	0.314	0.398	0.78	0.493	1.4	0.407	0.752	1.239	1.089	1.755	Stable	-	Tetratricopeptide TPR_1 repeat-containing protein
Clocel_0159	0.661	1.206	1.388	1.759	2.017	0.655	0.814	0.864	0.669	2.016	0.43	0.604	1.254	1.034	1.386	Stable	-	hypothetical protein Clocel_0159
Clocel_0164	0.764	1.29	1.342	1.946	2.474	0.218	0.339	0.689	0.572	1.455	0.38	0.729	0.88	0.733	1.522	Stable	-	hypothetical protein Clocel_0164
Clocel_0185	0.63	0.587	0.608	0.94	1.362	0.235	0.21	0.49	0.349	0.823	0.284	0.258	0.419	0.438	1.166	Decrease	-	hypothetical protein Clocel_0185
Clocel_0186	0.522	0.639	0.601	1.057	1.18	0.323	0.385	0.746	0.525	0.842	0.327	0.532	0.915	0.952	1.899	Stable	-	transcriptional regulator, AraC family
Clocel_0192	0.168	0.331	0.301	0.593	3.404	0.132	0.178	0.321	0.223	1.938	0.308	0.361	0.576	0.589	3.97	Slightly increase	-	acetyl-CoA acetyltransferase
Clocel_0194	0.685	0.895	0.845	1.5	1.918	0.204	0.367	0.707	0.458	0.756	0.451	0.85	1.408	1.274	2.214	Stable	-	transcriptional regulator, MerR family
Clocel_0196	0.687	1.418	2.121	2.91	3.103	0.265	0.628	1.241	0.865	1.589	0.468	1.001	1.782	1.67	1.546	Slightly increase	-	hypothetical protein Clocel_0196
Clocel_0211	0.036	0.049	0.05	0.082	0.106	0.012	0.019	0.045	0.028	0.108	0.03	0.098	0.132	0.126	0.218	Slightly increase	CE8	Pectinesterase
Clocel_0230	0.452	1.352	1.23	1.823	1.557	0.142	0.261	0.664	0.415	0.956	0.334	0.827	1.037	0.927	1.671	Slightly increase	other	hypothetical protein Clocel_0230
Clocel_0271	0.483	0.573	0.559	0.94	0.812	0.13	0.135	0.273	0.174	0.297	0.285	0.343	0.53	0.509	0.995	Decrease	-	methionyl-tRNA synthetase
Clocel_0272	0.622	2.559	2.742	5.014	8.664	0.755	1.869	3.326	2.528	8.705	0.831	2.357	3.198	2.86	6.032	Slightly increase	-	hypothetical protein Clocel_0272
Clocel_0306	0.68	2.574	2.525	3.944	3.138	0.624	1.432	1.912	1.382	3.493	0.03	0.402	0.695	0.544	0.871	Slightly increase	-	hypothetical protein Clocel_0306
Clocel_0307	0.644	0.817	1.457	1.928	2.308	0.251	0.347	0.737	0.591	1.125	0.446	0.613	1.236	1.22	1.331	Stable	-	Aldose 1-epimerase
Clocel_0309	0.364	1.31	1.393	2.399	4.534	0.136	0.619	1.189	0.89	3.241	0.374	1.162	1.115	0.976	1.404	Slightly increase	-	Kelch repeat type 1-containing protein
Clocel_0310	0.402	1.516	1.581	2.654	5.607	0.108	0.482	1.88	1.223	6.5	1.335	2.717	3.751	3.188	3.39	Slightly increase	-	Ig domain protein group 2 domain protein
Clocel_0311	0.126	0.306	0.346	0.566	0.671	0.062	0.171	0.299	0.28	0.576	0.058	0.196	0.286	0.322	0.581	Slightly increase	-	Peptidoglycan-binding domain 1 protein
Clocel_0320	0.404	1.085	0.974	1.506	1.938	0.199	0.363	0.647	0.442	1.429	0.127	0.496	0.762	0.664	1.586	Slightly increase	-	protein of unknown function DUF445
Clocel_0322	0.646	1.048	1.513	2.144	1.195	0.495	0.664	1.204	0.959	0.711	0.205	0.366	0.611	0.553	1.299	Stable	-	hydrolase, TatD family
Clocel_0329	0.533	1.005	1.012	1.479	2.179	0.308	0.449	0.777	0.531	1.435	0.554	0.803	1.198	1.048	2.327	Stable	-	putative lipoprotein
Clocel_0330	0.427	0.612	0.467	0.851	0.922	0.186	0.278	0.542	0.351	0.609	0.237	0.465	0.812	0.744	0.932	Stable	-	ATPase-like, ParA/MinD
Clocel_0332	0.417	1.483	1.422	1.897	0.892	0.25	0.758	1.129	0.613	0.576	0.201	0.697	1.086	0.947	0.58	Slightly increase	-	Shikimate kinase
Clocel_0333	0.501	1.197	1.262	1.787	2.001	0.289	0.46	0.789	0.521	1.124	0.533	1.289	1.682	1.41	1.534	Stable	-	chorismate mutase
Clocel_0334	0.488	1.426	1.622	2.596	2.761	0.368	0.55	0.897	0.618	1.378	0.211	0.911	1.644	1.384	1.275	Slightly increase	-	chorismate synthase
Clocel_0335	0.611	1.358	1.558	2.34	1.338	0.254	0.546	0.921	0.524	0.699	0.161	0.568	0.842	0.706	0.415	Stable	-	3-phosphoshikimate 1-carboxyvinyltransferase
Clocel_0336	0.588	1.948	2.064	3.117	2.466	0.521	1.224	1.789	1.071	1.544	0.249	0.979	1.42	1.182	0.979	Slightly increase	-	Prephenate dehydrogenase
Clocel_0337	0.482	1.232	1.389	2.055	2.182	0.235	0.451	0.737	0.506	1.286	0.197	0.515	0.792	0.691	1.116	Slightly increase	-	phospho-2-dehydro-3-deoxyheptonate aldolase
Clocel_0341	0.75	1.135	0.975	1.409	0.975	0.213	0.449	0.848	0.357	0.521	0.229	0.35	0.62	0.631	0.51	Stable	-	degV family protein
Clocel_0343	0.527	0.932	0.804	1.376	1.505	0.355	0.415	0.818	0.595	1.304	0.115	0.377	0.586	0.529	0.882	Stable	-	anaerobic ribonucleoside-triphosphate reductase
Clocel_0344	0.547	0.734	0.671	1.079	1.231	0.233	0.277	0.461	0.33	0.756	0.142	0.292	0.478	0.389	0.657	Stable	-	anaerobic ribonucleoside-triphosphate reductase activating protein
Clocel_0346	0.954	1.267	1.172	2.092	2.804	0.466	0.571	0.894	0.671	1.235	0.543	0.802	1.491	1.355	2.618	Stable	-	transcriptional regulator, ArsR family
Clocel_0349	0.411	0.66	0.638	1.02	1.051	0.459	0.466	0.766	0.563	1.028	0.178	0.307	0.625	0.597	0.973	Stable	-	isoleucyl-tRNA synthetase
Clocel_0351	0.258	0.916	0.768	1.128	1.14	0.139	0.849	1.652	0.967	1.366	0.088	0.775	1.045	0.866	1.102	Increase	GT2	glycosyl transferase family 2
Clocel_0354	0.508	0.716	0.637	1.074	1.531	0.278	0.337	0.656	0.417	1.205	0.237	0.472	0.994	0.925	1.654	Stable	-	transcriptional regulator, LacI family
Clocel_0358	0.472	0.76	0.764	1.281	2.183	0.406	0.417	0.8	0.746	1.91	0.28	0.482	0.943	0.922	2.612	Stable	-	excinuclease ABC, B subunit
Clocel_0359	0.426	0.807	0.659	1.113	1.41	0.361	0.435	0.923	0.62	1.295	0.156	0.4	0.659	0.639	1.674	Stable	-	excinuclease ABC, A subunit
Clocel_0369	0.48	1.073	0.91	1.505	2.275	0.506	0.723	1.371	0.883	2.205	0.194	0.645	0.996	0.94	1.832	Slightly increase	-	FHA domain containing protein
Clocel_0371	0.365	0.999	0.863	1.45	1.977	0.216	0.35	0.779	0.528	1.347	0.913	1.919	2.52	2.202	4.723	Slightly increase	-	penicillin-binding protein transpeptidase
Clocel_0373	0.359	0.416	0.403	0.663	1.059	0.323	0.321	0.625	0.428	1.217	0.24	0.403	1.869	1.828	2.583	Stable	-	PHP domain protein
Clocel_0374	0.405	0.512	0.544	0.775	0.558	0.134	0.244	0.504	0.23	0.422	0.33	0.687	1.799	1.68	1.323	Stable	-	UDP-N-acetylenolpyruvoylglucosamine reductase
Clocel_0375	0.733	0.948	1.067	1.763	2.826	0.425	0.456	0.845	0.604	1.871	0.479	0.739	1.201	1.112	3.456	Stable	-	hypothetical protein Clocel_0375
Clocel_0376	0.55	1.364	1.237	2.044	2.126	0.189	0.439	0.932	0.538	1.386	0.068	0.314	0.705	0.702	1.231	Slightly increase	-	protein of unknown function UPF0052 and CofD
Clocel_0378	0.287	0.773	0.66	1.253	1.138	0.231	0.535	0.885	0.652	1.151	0.311	0.5	0.902	0.847	1.43	Slightly increase	-	transcriptional regulator, LacI family
Clocel_0379	0.826	1.038	0.883	2.248	3.472	0.791	0.683	1.361	0.999	3.17	0.014	0.019	0.072	0.075	0.125	Stable	-	Rubrerythrin
Clocel_0389	0.592	0.677	0.561	0.815	1.249	0.354	0.31	0.442	0.283	0.884	0.217	0.214	0.397	0.342	0.565	Decrease	-	pyruvate kinase
Clocel_0391	0.499	0.511	0.598	0.827	0.997	0.271	0.292	0.515	0.336	0.775	0.267	0.303	0.53	0.475	1.118	Decrease	GH94	glycosyltransferase 36
Clocel_0392	0.469	0.879	0.652	1.048	1.217	0.24	0.25	0.36	0.352	0.96	0.321	0.315	0.499	0.475	0.918	Stable	-	fumarate hydratase, class II
Clocel_0393	0.488	0.785	0.593	0.815	1.188	0.238	0.26	0.409	0.255	0.638	0.323	0.249	0.453	0.434	1.041	Decrease	-	malic protein NAD-binding
Clocel_0395	0.303	0.47	0.42	0.744	1.339	0.131	0.168	0.426	0.271	0.673	0.305	0.455	0.635	0.575	1.135	Stable	-	RNA methyltransferase, TrmA family
Clocel_0410	0.485	1.056	1.026	1.774	1.514	0.257	0.538	1.106	0.693	1.024	0.118	0.453	0.736	0.597	0.615	Slightly increase	-	Chorismate mutase, type II
Clocel_0419	0.3	0.179	0.115	0.153	0.24	0.122	0.014	0.056	0.037	0.15	0.255	0.07	0.128	0.169	0.411	Decrease	-	putative GAF sensor protein
Clocel_0423	0.441	1.025	1.454	2.116	2.839	0.312	0.553	1.116	0.825	2.622	0.29	0.765	0.997	0.899	1.923	Slightly increase	-	hypothetical protein Clocel_0423
Clocel_0430	0.502	0.791	1.06	1.4	1.421	0.24	0.418	0.773	0.59	1.027	0.246	0.408	0.771	0.729	0.787	Stable	-	hypothetical protein Clocel_0430
Clocel_0435	0.752	2.47	2.752	3.782	4.186	0.406	1.436	2.575	1.689	4.149	0.342	1.226	1.702	1.395	1.576	Slightly increase	-	extracellular solute-binding protein family 3
Clocel_0450	0.393	0.763	0.7	0.936	1.159	0.101	0.261	0.471	0.294	0.556	0.064	0.185	0.22	0.198	0.34	Slightly increase	-	hypothetical protein Clocel_0450
Clocel_0466	0.961	3.833	1.343	1.656	1.632	0.443	1.257	1.55	0.637	1.236	0.649	2.33	2.562	2.259	1.155	Stable	PL11	Dockerin type 1
Clocel_0471	0.496	0.837	0.661	1.358	1.971	0.498	0.616	1.233	0.931	3.29	0.179	0.705	0.905	0.789	1.2	Stable	-	ABC transporter related
Clocel_0476	0.377	1.259	2.224	3.937	4.957	0.261	1.057	2.751	1.939	5.487	0.363	1.403	2.472	2.228	4.204	Increase	-	methyl-accepting chemotaxis sensory transducer with Cache sensor
Clocel_0486	0.381	0.527	0.712	1.066	1.494	0.138	0.225	0.461	0.355	0.853	0.222	0.314	0.539	0.555	1.292	Stable	other	polysaccharide deacetylase
Clocel_0493	0.509	1.069	0.788	1.258	1.483	0.263	0.882	1.329	0.772	1.319	0.376	0.479	0.721	0.668	1.093	Stable	-	dihydroxy-acid dehydratase
Clocel_0504	0.371	0.919	1.266	2.361	2.488	0.491	0.807	1.447	0.948	1.856	0.372	1.128	2.293	2.125	3.088	Slightly increase	-	homocysteine S-methyltransferase
Clocel_0509	0.784	1.442	1.788	2.719	4.902	0.313	0.613	1.283	1.012	3.001	0.303	0.827	1.883	1.807	3.14	Slightly increase	-	intracellular protease, PfpI family
Clocel_0510	0.434	0.942	1.123	1.306	1.408	0.375	0.549	0.78	0.552	1.205	0.432	0.996	1.375	1.188	1.786	Stable	-	Heat shock protein Hsp90-like
Clocel_0513	0.581	1.231	1.744	2.382	7.706	0.53	0.603	1.383	1.04	4.487	1.109	1.686	2.678	2.355	7.271	Slightly increase	-	extracellular solute-binding protein family 1
Clocel_0514	0.416	0.739	1.106	1.925	4.826	0.378	0.474	1.047	0.776	2.464	0.863	1.51	6.216	5.627	10.627	Slightly increase	-	binding-protein-dependent transport systems inner membrane component
Clocel_0519	0.88	0.82	1.135	2.12	7.177	0.133	0.545	1.287	1.224	3.322	0.663	0.801	1.327	1.315	3.995	Slightly increase	GT35	glycogen/starch/alpha-glucan phosphorylase
Clocel_0533	0.707	0.795	1.08	1.564	4.16	0.454	0.406	0.853	0.713	2.883	0.028	0.042	0.071	0.083	0.144	Stable	-	Peroxiredoxin
Clocel_0541	0.482	1.102	0.992	1.519	2.464	0.242	0.346	0.522	0.398	1.24	0.466	0.794	1.155	0.995	2.19	Stable	-	methyl-accepting chemotaxis sensory transducer
Clocel_0542	0.437	1.009	1.809	3.029	3.281	0.296	0.635	1.546	1.105	3.129	1.445	2.712	5.206	4.454	6.045	Slightly increase	-	methyl-accepting chemotaxis sensory transducer with Cache sensor
Clocel_0545	0.532	0.752	0.897	1.587	2.466	0.188	0.297	0.681	0.496	1.518	0.409	0.71	1.29	1.239	1.572	Stable	-	aminotransferase class V
Clocel_0546	0.299	0.5	0.813	1.414	2.68	0.192	0.298	0.772	0.514	2.405	0.436	1.166	1.695	1.607	2.875	Slightly increase	CBM3	Lecithin:cholesterol acyltransferase
Clocel_0549	0.545	2.262	2.923	4.17	5.153	0.364	0.895	1.782	1.156	3.663	0.067	0.654	0.977	0.886	5.006	Increase	-	hypothetical protein Clocel_0549
Clocel_0550	0.859	3.033	3.048	3.897	5.406	0.685	1.137	1.669	1.179	1.867	0.281	0.96	1.372	1.209	5.308	Slightly increase	-	Bacteriocin class II, amylovorin-like
Clocel_0552	0.826	1.522	1.538	2.162	2.577	0.696	0.745	1.738	1.139	3.407	0.625	0.849	0.992	0.898	1.792	Stable	-	hypothetical protein Clocel_0552
Clocel_0553	0.701	0.929	0.932	1.313	1.275	0.365	0.428	0.698	0.439	0.794	0.249	0.352	0.559	0.531	0.744	Decrease	-	fructose-1,6-bisphosphate aldolase, class II
Clocel_0554	0.437	0.875	0.69	1.047	0.902	0.143	0.288	0.653	0.365	0.719	0.058	0.112	0.152	0.134	0.215	Stable	-	carbonic anhydrase
Clocel_0556	0.594	1.516	1.016	1.781	0.947	0.121	0.436	0.852	0.497	0.765	0.073	0.314	0.431	0.336	0.275	Slightly increase	-	capsular exopolysaccharide family
Clocel_0557	0.412	1.198	0.809	1.523	1.156	0.063	0.631	1.069	0.6	0.934	0.067	0.407	0.666	0.575	0.432	Slightly increase	-	lipopolysaccharide biosynthesis protein
Clocel_0560	0.465	0.718	0.465	0.775	0.785	0.143	0.163	0.37	0.236	0.483	0.153	0.139	0.221	0.223	0.545	Decrease	GH36	Alpha-galactosidase
Clocel_0575	0.384	0.734	0.524	0.76	1.164	0.479	0.393	0.443	0.259	0.677	0.403	0.262	0.376	0.282	0.557	Decrease	-	methyl-accepting chemotaxis sensory transducer
Clocel_0576	0.66	1.653	1.832	3.285	4.137	0.326	0.894	2.315	1.701	4.171	0.877	1.417	2.041	1.756	3.182	Slightly increase	-	methyl-accepting chemotaxis sensory transducer
Clocel_0585	0.51	0.957	0.786	1.039	0.988	0.332	0.536	0.914	0.544	0.97	0.268	0.489	0.763	0.707	0.99	Stable	-	hypothetical protein Clocel_0585
Clocel_0587	0.504	1.333	1.17	1.985	2.429	0.363	0.615	1.087	0.736	2.118	0.072	0.659	0.871	0.621	1.432	Slightly increase	-	protein of unknown function DUF445
Clocel_0588	0.408	1.177	1.014	1.683	1.905	0.256	0.543	1.069	0.643	1.895	0.143	0.534	0.758	0.624	1.141	Slightly increase	-	protein of unknown function DUF445
Clocel_0589	0.51	0.437	0.482	0.73	1.04	0.202	0.178	0.275	0.222	0.661	0.28	0.418	0.769	0.707	0.994	Decrease	GH95	Alpha-L-fucosidase
Clocel_0590	0.485	0.276	0.267	0.483	0.644	0.321	0.154	0.277	0.21	0.578	0.237	0.169	0.306	0.304	0.773	Decrease	isomerase	xylose isomerase
Clocel_0591	0.55	0.39	0.374	0.599	0.833	0.432	0.22	0.385	0.283	0.774	0.415	0.489	0.532	0.444	0.946	Decrease	-	transaldolase
Clocel_0592	0.511	0.322	0.343	0.491	0.616	0.279	0.126	0.239	0.169	0.453	0.272	0.303	0.479	0.454	0.846	Decrease	-	xylulokinase
Clocel_0597	0.725	1.781	1.708	1.96	2.492	0.748	0.785	1.579	0.86	2.551	0.532	0.876	1.18	0.942	2.203	Stable	-	hypothetical protein Clocel_0597
Clocel_0603	0.745	1.301	1.127	1.942	2.645	0.322	0.288	1.373	0.627	2.271	0.362	0.794	1.482	1.142	2.099	Stable	-	transcriptional regulator, AraC family
Clocel_0608	0.356	1.132	0.928	1.542	1.551	0.327	0.489	0.86	0.592	1.516	0.121	0.742	0.549	0.564	1.227	Slightly increase	-	ABC-2 type transporter
Clocel_0619	0.322	0.684	0.719	1.408	3.208	0.213	0.43	0.662	0.592	1.269	0.351	0.744	0.753	0.653	2.351	Slightly increase	GH5	glycoside hydrolase family 5
Clocel_0622	0.675	1.403	1.436	2.153	2.317	0.28	0.625	1.327	0.871	2.241	0.26	0.582	1.787	1.565	1.511	Slightly increase	-	signal peptidase I
Clocel_0625	0.453	0.596	0.473	0.847	0.594	0.05	0.153	0.628	0.369	0.437	0.09	0.253	0.336	0.311	0.209	Stable	-	UvrD/REP helicase
Clocel_0627	0.408	0.956	0.843	1.421	1.673	0.342	0.488	0.975	0.579	1.4	0.229	0.623	0.697	0.651	0.937	Stable	-	cation diffusion facilitator family transporter
Clocel_0628	0.419	0.711	1.311	2.203	1.834	0.389	0.483	1.07	0.822	2.189	0.226	0.471	1.22	1.259	1.757	Slightly increase	-	hypothetical protein Clocel_0628
Clocel_0629	1.093	1.157	0.972	1.735	2.868	0.866	0.598	1.031	0.679	2.289	0.081	0.129	0.314	0.328	0.476	Stable	-	Aldehyde Dehydrogenase
Clocel_0630	0.369	1.026	0.853	1.426	1.367	0.158	0.425	0.793	0.457	1.182	0.047	0.646	1.027	0.829	1.097	Slightly increase	-	hypothetical protein Clocel_0630
Clocel_0631	0.368	0.472	0.464	0.712	1.047	0.215	0.168	0.351	0.238	0.856	0.237	0.229	0.328	0.34	0.804	Decrease	-	Aspartyl aminopeptidase
Clocel_0635	0.785	1.148	1.031	1.393	1.301	0.258	0.424	0.709	0.431	0.862	0.283	0.444	0.647	0.615	0.782	Stable	-	diaminopimelate decarboxylase
Clocel_0637	0.75	0.735	1.305	2.881	4.816	1.059	0.5	1.766	1.492	3.615	0.092	0.136	0.295	0.294	0.336	Stable	-	cobalamin B12-binding domain protein
Clocel_0638	0.756	1.566	2.326	3.434	6.079	1.788	1.394	2.19	1.723	5.365	0.077	0.201	0.43	0.422	1.157	Slightly increase	-	protein of unknown function DUF214
Clocel_0639	0.853	1.233	2.333	3.938	6.871	1.406	0.785	1.879	1.409	4.852	0.067	0.105	0.228	0.242	0.337	Stable	-	ABC transporter related
Clocel_0640	0.086	0.179	0.263	0.56	1.115	0.021	0.17	0.269	0.219	0.975	0.226	0.765	1.22	1.299	3.038	Increase	-	Fibronectin type III domain protein
Clocel_0642	0.742	0.952	0.755	1.402	1.551	0.706	0.508	0.915	0.553	1.164	0.191	0.309	0.669	0.73	0.83	Decrease	-	D-isomer specific 2-hydroxyacid dehydrogenase NAD-binding
Clocel_0649	0.885	1.383	1.385	2.502	2.022	0.243	0.668	1.677	1.013	1.487	0.392	0.667	1.17	1.166	1.18	Stable	-	tryptophanyl-tRNA synthetase
Clocel_0664	0.666	0.715	0.613	0.884	0.969	0.169	0.31	0.543	0.317	0.713	0.172	0.228	0.382	0.361	0.434	Stable	-	Cof-like hydrolase
Clocel_0666	0.537	0.814	0.736	1.185	1.059	0.194	0.271	0.524	0.352	0.579	0.161	0.27	0.452	0.416	0.529	Stable	-	peptide chain release factor 3
Clocel_0667	0.543	0.903	1.075	1.892	2.437	0.303	0.394	0.922	0.731	1.924	0.427	0.681	1.029	1.023	1.795	Stable	-	CBS domain containing protein
Clocel_0668	0.777	0.798	0.595	0.81	0.664	0.379	0.433	0.675	0.307	0.42	0.239	0.355	0.602	0.546	0.363	Decrease	-	zinc finger domain-containing protein
Clocel_0669	0.453	1.601	4.021	7.201	11.56	0.337	0.889	3.329	2.768	7.347	0.787	2.86	6.473	5.787	11.861	Increase	-	putative transcriptional regulator
Clocel_0670	0.584	0.662	0.562	1	1.253	0.298	0.295	0.594	0.379	0.956	0.273	0.595	0.78	0.666	0.898	Stable	-	tyrosyl-tRNA synthetase
Clocel_0671	0.563	0.937	0.688	1.248	1.495	0.44	0.64	1.004	0.605	1.734	0.523	0.922	1.004	0.95	2.257	Stable	-	hypothetical protein Clocel_0671
Clocel_0677	0.387	0.552	0.401	0.691	0.819	0.348	0.411	0.613	0.37	0.724	0.265	0.456	0.751	0.697	1.031	Stable	-	FAD-dependent pyridine nucleotide-disulphide oxidoreductase
Clocel_0678	0.798	0.889	0.984	1.588	3.692	0.5	0.456	0.93	0.769	3.273	0.58	0.656	1.345	1.254	5.115	Stable	-	methyl-accepting chemotaxis sensory transducer
Clocel_0679	0.41	0.742	0.758	1.376	1.361	0.509	0.559	0.932	0.666	1.17	0.062	0.353	0.653	0.614	1.164	Slightly increase	-	Protein of unknown function DUF2225
Clocel_0682	0.49	1.006	1.148	1.923	2.26	0.025	0.456	0.872	0.605	1.651	0.173	0.607	1.185	1.064	2.175	Increase	-	thiamine-phosphate pyrophosphorylase
Clocel_0685	0.492	0.977	0.941	1.522	1.92	0.251	0.593	1.038	0.67	2.001	0.336	0.843	1.486	1.421	3.845	Slightly increase	-	thiazole biosynthesis family protein
Clocel_0689	0.817	0.867	0.92	1.583	2.972	0.771	0.671	1.278	0.9	2.687	0.379	0.712	1.284	1.242	2.543	Stable	-	putative threonyl-tRNA synthetase/uridine kinase
Clocel_0693	0.542	0.689	0.735	1.157	1.558	0.077	0.064	0.37	0.313	1.17	0.239	0.379	0.578	0.543	0.864	Stable	-	D-alanine/D-alanine ligase
Clocel_0708	0.42	0.49	0.62	1.262	1.12	0.296	0.122	0.709	0.491	0.73	0.311	0.535	1.006	0.917	1.101	Stable	-	Cof-like hydrolase
Clocel_0710	0.567	0.888	0.847	1.286	1.286	0.249	0.399	0.657	0.388	0.954	0.13	0.281	0.388	0.369	0.642	Stable	-	degV family protein
Clocel_0711	0.678	1.234	1.266	1.593	2.096	0.67	0.634	0.812	0.502	1.497	0.761	0.762	0.875	0.672	0.935	Decrease	-	basic membrane lipoprotein
Clocel_0712	0.415	0.874	0.7	1.017	1.11	0.518	0.54	0.885	0.469	1.343	0.332	0.705	0.789	0.647	0.856	Stable	-	ABC transporter related
Clocel_0713	0.442	0.926	0.625	0.985	1.174	0.793	0.762	1.03	0.612	1.314	0.335	0.618	0.662	0.518	0.753	Decrease	-	inner-membrane translocator
Clocel_0719	0.465	0.578	0.593	0.909	1.334	0.273	0.31	0.464	0.324	1.178	0.272	0.306	0.419	0.362	0.787	Decrease	-	glyceraldehyde-3-phosphate dehydrogenase, type I
Clocel_0720	0.486	0.694	0.82	1.152	1.086	0.239	0.328	0.557	0.365	0.825	0.206	0.274	0.455	0.396	0.534	Stable	-	Phosphoglycerate kinase
Clocel_0721	0.259	0.389	0.502	0.67	0.792	0.154	0.175	0.371	0.255	0.879	0.151	0.209	0.294	0.267	0.552	Stable	-	triosephosphate isomerase
Clocel_0722	0.545	0.644	0.749	1.012	0.954	0.271	0.279	0.439	0.31	0.826	0.239	0.368	0.674	0.626	0.703	Stable	-	phosphoglycerate mutase, 2,3-bisphosphoglycerate-independent
Clocel_0725	0.534	1.107	0.511	0.802	0.615	0.282	0.481	0.766	0.435	0.525	0.53	0.52	0.903	0.899	0.754	Decrease	-	amino acid adenylation domain protein
Clocel_0730	1.172	0.908	0.796	1.294	2.932	0.746	0.35	0.675	0.494	1.455	0.521	0.404	0.954	0.948	2.132	Decrease	-	enolase
Clocel_0731	0.366	0.838	0.643	1.058	1.456	0.403	1.026	1.517	1.118	1.754	0.17	0.637	0.948	0.764	0.994	Slightly increase	-	preprotein translocase, SecG subunit
Clocel_0732	0.577	0.819	0.682	1.159	1.592	0.359	0.615	1.269	0.739	1.908	0.246	0.507	0.797	0.692	1.029	Stable	-	ribonuclease R
Clocel_0751	0.515	0.876	0.731	1.075	1.287	0.263	0.346	0.627	0.424	0.957	0.117	0.187	0.289	0.366	0.322	Stable	-	DNA-cytosine methyltransferase
Clocel_0752	0.788	1.425	1.759	2.625	3.018	0.455	0.64	1.164	0.832	2.212	0.507	0.897	1.127	0.93	2.008	Stable	-	hypothetical protein Clocel_0752
Clocel_0767	0.615	0.934	1.089	1.899	1.844	0.324	0.634	1.567	1.061	1.754	0.172	0.383	0.637	0.579	0.862	Stable	-	protein of unknown function DUF955
Clocel_0790	0.738	1.12	1.3	2.017	3.174	0.381	0.625	1.184	0.833	1.745	0.16	0.322	0.733	0.703	0.889	Stable	-	hypothetical protein Clocel_0790
Clocel_0810	0.486	0.846	0.699	0.899	0.784	0.224	0.265	0.322	0.242	0.585	0.214	0.323	0.574	0.585	0.527	Stable	-	transcription activator effector binding
Clocel_0822	0.446	1.233	1.221	2.185	2.203	0.195	0.52	1.224	0.788	1.505	0.382	0.965	1.237	1.116	1.721	Slightly increase	-	hypothetical protein Clocel_0822
Clocel_0826	0.436	2.534	2.296	3.945	2.657	0.304	1.393	2.563	1.632	2.464	0.184	0.743	1.236	1.317	1.254	Slightly increase	-	hypothetical protein Clocel_0826
Clocel_0827	0.635	2.08	1.738	2.946	1.315	0.305	1.082	2.171	1.129	1.159	0.078	0.523	1.02	0.961	0.501	Slightly increase	-	Protein of unknown function DUF2791
Clocel_0849	1.174	2.146	2.376	4.85	6.281	0.611	1.207	2.804	2.123	4.235	0.68	1.28	1.882	1.811	2.725	Slightly increase	-	hypothetical protein Clocel_0849
Clocel_0869	0.148	0.199	0.142	0.171	0.236	0.22	0.19	0.217	0.121	0.316	0.078	0.102	0.153	0.125	0.377	Decrease	-	periplasmic binding protein
Clocel_0886	0.757	1.296	1.638	2.741	3.619	0.428	0.737	1.497	1.149	3.259	0.64	1.41	2.015	1.748	2.857	Slightly increase	-	methyl-accepting chemotaxis sensory transducer
Clocel_0887	0.513	1.295	1.831	3.096	3.271	0.228	0.672	1.582	1.226	2.416	0.146	0.354	0.697	0.75	2.88	Slightly increase	-	3-Oxoacyl-(acyl-carrier-protein (ACP)) synthase III domain-containing protein
Clocel_0888	0.939	3.062	2.953	5.763	2.475	0.385	1.694	3.58	2.254	1.552	0.161	0.818	1.844	2.043	1.488	Slightly increase	-	AMP-dependent synthetase and ligase
Clocel_0901	1	0.933	1.367	1.6	2.133	0.339	0.314	0.818	0.562	0.835	0.205	0.429	0.75	0.589	0.893	Stable	-	two component transcriptional regulator, winged helix family
Clocel_0905	0.091	0.208	0.273	0.55	2.022	0.074	0.135	0.272	0.198	2.247	0.169	0.955	1.204	1.249	3.873	Slightly increase	GH5,CBM17,CBM28	Cellulase
Clocel_0906	0.052	0.101	0.138	0.248	0.743	0.033	0.046	0.063	0.048	0.93	0.236	0.355	0.382	0.32	0.88	Slightly increase	-	peptidase domain protein
Clocel_0907	0.276	1.354	2.336	3.913	2.607	0.123	0.63	1.87	1.269	1.668	0.195	0.593	0.908	0.904	1.088	Increase	-	alpha-acetolactate decarboxylase
Clocel_0908	0.813	1.031	0.964	1.378	1.351	0.233	0.38	0.703	0.412	1.24	0.351	0.229	0.526	0.497	1.145	Stable	-	purine nucleoside phosphorylase
Clocel_0930	0.302	1.065	1.113	2.141	6.024	0.3	0.672	1.069	0.839	3.156	0.503	1.724	2.165	1.903	4.107	Slightly increase	GH9,CBM3	glycoside hydrolase family 9
Clocel_0943	0.708	1.659	1.786	3.596	3.151	0.303	0.701	1.641	1.182	1.935	0.371	0.908	1.524	1.496	1.908	Slightly increase	-	hypothetical protein Clocel_0943
Clocel_0977	0.373	0.96	0.816	1.179	1.417	0.344	0.511	0.765	0.498	1.279	0.09	0.556	1.182	1.064	1.672	Slightly increase	-	hypothetical protein Clocel_0977
Clocel_0981	0.247	0.646	1.098	2.674	6.025	0.132	0.291	1.284	0.782	4.333	1.518	3.609	4.879	4.405	10.479	Slightly increase	CBM32	Ig domain protein group 2 domain protein
Clocel_0982	0.036	0.123	0.141	0.257	0.403	0.015	0.055	0.103	0.067	0.28	0.059	0.281	0.309	0.286	0.548	Slightly increase	-	Kelch repeat type 1-containing protein
Clocel_0991	0.743	1.404	1.529	2.629	2.414	0.5	0.927	1.557	0.999	2.18	0.228	0.487	0.73	0.681	0.839	Stable	-	hypothetical protein Clocel_0991
Clocel_0997	0.519	0.861	0.761	1.248	1.785	0.334	0.388	0.738	0.502	1.134	0.234	0.76	1.099	0.976	2.182	Stable	-	SpoOM family protein
Clocel_0999	1.509	3.542	2.347	2.341	1.956	1.099	1.83	1.617	0.893	1.124	0.506	1.252	1.514	1.399	1.198	Decrease	PL1	Dockerin type 1
Clocel_1010	0.643	3.373	1.639	2.286	2.308	0.344	1.618	1.993	0.823	2.106	0.391	1.446	2.028	1.725	1.634	Slightly increase	PL11	Dockerin type 1
Clocel_1011	0.015	0.11	0.105	0.188	0.256	0.019	0.274	0.682	0.348	0.49	0.005	0.084	0.101	0.084	0.183	Increase	PL1,CBM13	Pectate lyase/Amb allergen
Clocel_1013	0.017	0.081	0.09	0.218	0.277	0.018	0.05	0.083	0.038	0.208	0.029	0.065	0.081	0.083	0.139	Slightly increase	-	Ig domain protein group 2 domain protein
Clocel_1018	4.602	0.445	0.307	0.515	0.799	1.116	0.14	0.313	0.189	0.633	1.007	0.432	0.828	0.691	0.79	Decrease	GH1	glycoside hydrolase family 1
Clocel_1020	3.73	0.602	0.59	0.873	1.184	1.064	0.268	0.413	0.371	0.847	0.675	0.323	0.495	0.451	0.761	Decrease	GH1	glycoside hydrolase family 1
Clocel_1021	0.14	0.711	0.527	0.761	0.187	0.07	0.319	0.57	0.224	0.172	0.075	0.196	0.508	0.477	0.241	Slightly increase	-	cold-shock DNA-binding domain protein
Clocel_1037	0.21	4.209	2.752	4.744	1.195	0.253	2.231	4.012	1.135	1.56	0.06	1.114	1.52	1.246	0.533	Increase	-	peptidase U32
Clocel_1038	0.251	2.486	3.077	4.923	4.627	0.132	1.532	3.237	2.072	4.322	0.149	1.343	2.263	2.008	2.492	Increase	-	DNA methylase N-4/N-6 domain protein
Clocel_1039	0.269	2.765	2.416	3.653	1.977	0.158	1.489	2.598	1.386	1.524	0.17	1.25	3.341	3.006	1.617	Increase	-	Glycine hydroxymethyltransferase
Clocel_1045	0.191	1.737	1.576	2.304	2.073	0.116	1.471	2.518	1.53	2.262	0.163	0.577	1.04	0.94	1.383	Increase	GH3	glycoside hydrolase family 3 domain protein
Clocel_1051	1.066	0.536	0.441	0.537	0.462	0.391	0.162	0.217	0.123	0.191	0.32	0.154	0.18	0.151	0.294	Decrease	-	pyridoxamine 5'-phosphate oxidase-related FMN-binding
Clocel_1069	0.51	1.437	1.318	2.081	1.698	0.222	0.454	0.845	0.644	0.708	0.419	0.492	0.468	0.468	0.282	Stable	-	transcriptional regulator, AraC family
Clocel_1084	0.591	1.042	0.831	1.551	1.68	0.398	0.597	1.026	0.624	1.236	0.23	0.489	0.749	0.817	1.23	Stable	-	regulatory protein ArsR
Clocel_1085	0.792	0.793	0.762	1.308	1.558	0.278	0.334	0.729	0.511	1.007	0.216	0.216	0.455	0.423	0.499	Decrease	-	Dinitrogenase iron-molybdenum cofactor biosynthesis protein
Clocel_1105	0.51	0.574	0.541	0.852	0.74	0.239	0.25	0.455	0.298	0.544	0.27	0.401	0.735	0.738	0.867	Decrease	-	cysteinyl-tRNA synthetase
Clocel_1111	0.351	0.307	0.366	0.542	0.768	0.099	0.193	0.432	0.251	0.551	0.005	0.092	0.134	0.164	0.14	Slightly increase	CE2	lipolytic protein G-D-S-L family
Clocel_1114	0.613	1.335	1.347	2.625	2.491	0.428	0.689	1.223	0.925	1.569	0.081	0.349	0.749	0.688	1.179	Slightly increase	-	Type I site-specific deoxyribonuclease
Clocel_1115	0.584	1.275	1.439	2.459	1.649	0.256	0.455	0.831	0.539	1.106	0.238	0.433	0.723	0.739	0.776	Stable	-	filamentation induced by cAMP protein Fic
Clocel_1116	0.464	1.021	0.9	1.146	0.987	0.151	0.243	0.43	0.259	0.59	0.228	0.432	0.498	0.386	0.533	Stable	-	Site-specific DNA-methyltransferase (adenine-specific)
Clocel_1134	0.375	1.753	1.808	2.311	1.614	0.335	1.32	2.136	1.289	2.375	0.355	1.05	1.734	1.544	1.69	Slightly increase	GH26,CBM23	LPXTG-motif cell wall anchor domain protein
Clocel_1140	0.546	0.828	0.896	1.49	1.341	0.21	0.25	0.6	0.453	0.816	0.164	0.225	0.399	0.349	0.503	Stable	-	iron-containing alcohol dehydrogenase
Clocel_1148	0.709	1.097	1.464	2.117	1.959	0.241	0.318	0.939	0.716	0.915	0.282	0.375	0.58	0.56	0.847	Stable	other	heroin esterase
Clocel_1149	0.744	1.058	1.044	1.789	2.495	0.335	0.415	0.718	0.553	1.409	0.152	0.553	0.95	0.829	1.213	Stable	-	phosphoenolpyruvate carboxylase
Clocel_1150	0.194	0.676	0.555	0.628	0.768	0.162	0.379	0.431	0.249	0.564	0.313	0.964	0.99	0.934	1.117	Stable	GH5	glycoside hydrolase family 5
Clocel_1151	0.477	1.271	0.972	1.446	1.683	0.31	0.395	0.815	0.54	1.68	0.263	0.613	0.733	0.61	0.86	Stable	-	methyl-accepting chemotaxis sensory transducer
Clocel_1153	2.48	4.32	3.16	3.44	2.24	0.015	0.026	0.036	0.022	0.087	0.033	0.06	0.077	0.084	0.13	Stable	-	hypothetical protein Clocel_1153
Clocel_1172	0.045	0.04	0.029	0.048	0.082	0.013	0.022	0.035	0.03	0.085	0.005	0.037	0.066	0.069	0.113	Slightly increase	PL1	Pectate lyase/Amb allergen
Clocel_1175	0.597	3.227	3.138	3.031	2.352	0.697	2.55	2.693	1.576	1.306	1.845	5.88	6.733	6.04	2.972	Slightly increase	GH26	Dockerin type 1
Clocel_1180	0.287	1.123	1.802	3.475	5.528	0.216	1.002	1.791	1.272	5.329	0.346	2.632	3.234	2.587	3.448	Increase	-	hypothetical protein Clocel_1180
Clocel_1181	0.241	1.364	2.074	3.854	6.234	0.441	1.963	2.909	1.977	7.87	0.419	2.238	2.54	2.083	2.715	Increase	-	hypothetical protein Clocel_1181
Clocel_1182	0.235	1.164	1.932	3.689	6.232	0.222	1.295	2.42	1.786	6.749	0.369	2.893	3.329	2.701	3.386	Increase	-	hypothetical protein Clocel_1182
Clocel_1184	0.51	1.312	1.314	2.234	3.829	0.455	0.853	1.793	1.266	4.154	0.494	0.827	1.009	0.833	1.94	Slightly increase	-	Fibronectin type III domain protein
Clocel_1186	0.615	0.615	0.478	0.878	1.933	0.283	0.215	0.413	0.287	1	1.314	1.01	1.098	1.031	3.899	Decrease	-	protein of unknown function UPF0047
Clocel_1191	0.377	1.819	2.509	3.615	4.626	0.25	1.144	2.719	1.895	4.855	0.494	1.77	3.069	2.644	4.872	Increase	-	Extracellular ligand-binding receptor
Clocel_1206	0.803	0.777	0.539	0.773	0.826	0.361	0.314	0.585	0.361	0.579	0.293	0.302	0.45	0.41	0.798	Decrease	-	7-cyano-7-deazaguanine reductase
Clocel_1207	0.467	0.526	0.334	0.594	0.659	0.182	0.217	0.434	0.292	0.575	0.168	0.22	0.506	0.444	0.553	Decrease	-	exsB protein
Clocel_1211	0.047	0.097	0.089	0.186	0.368	0.005	0.035	0.072	0.032	0.502	0.08	0.22	0.262	0.265	0.583	Slightly increase	-	Ig domain protein group 2 domain protein
Clocel_1212	1.048	1.186	1.202	1.861	2.709	0.162	0.538	0.786	0.641	1.906	0.95	0.979	2.303	2.181	3.244	Stable	-	nitroreductase
Clocel_1243	0.345	0.855	0.743	0.993	1.084	0.52	0.662	0.811	0.529	1.106	0.453	0.4	0.631	0.528	0.637	Decrease	other	extracellular solute-binding protein family 1
Clocel_1251	0.67	0.754	0.744	1.403	1.78	0.417	0.43	0.707	0.534	1.216	0.436	0.542	0.897	0.831	1.035	Decrease	-	transcriptional regulator, ArsR family
Clocel_1254	0.478	0.638	0.646	0.905	2.289	0.511	0.335	0.54	0.427	2.361	0.353	0.314	0.593	0.56	2.118	Stable	isomerase	L-arabinose isomerase
Clocel_1255	0.298	0.458	0.506	0.658	1.462	0.389	0.226	0.363	0.299	2.295	0.373	0.506	0.922	0.952	3.187	Stable	-	class II aldolase/adducin family protein
Clocel_1256	0.377	0.517	0.551	0.775	1.448	0.434	0.314	0.381	0.373	1.641	0.513	0.497	0.854	0.796	2.498	Decrease	-	transaldolase
Clocel_1263	0.385	1.448	2.044	2.961	1.511	0.259	0.864	2.243	1.293	1.886	0.465	1.308	2.289	2.03	2.244	Slightly increase	-	hypothetical protein Clocel_1263
Clocel_1265	0.589	0.804	0.694	1.055	1.567	0.311	0.271	0.534	0.411	1.223	0.278	0.401	0.545	0.507	0.831	Stable	-	alanine racemase
Clocel_1268	0.52	0.669	0.663	1.054	1.395	0.322	0.361	0.58	0.406	1.088	0.24	0.306	0.494	0.46	0.716	Stable	-	Transketolase domain-containing protein
Clocel_1269	0.486	0.653	0.632	0.978	1.143	0.361	0.405	0.652	0.436	1.057	0.33	0.388	0.739	0.678	1.081	Stable	-	Transketolase central region
Clocel_1271	0.734	0.973	0.798	1.242	1.214	0.408	0.412	0.695	0.412	0.901	0.051	0.201	0.359	0.343	0.345	Stable	-	cell division ATP-binding protein FtsE
Clocel_1272	0.596	1.269	1.046	1.464	1.959	0.457	0.531	0.825	0.584	1.171	0.18	0.743	1.175	0.968	1.727	Stable	-	protein of unknown function DUF214
Clocel_1274	0.562	1.185	1.192	1.907	2.959	0.297	0.474	1.108	0.839	2.344	0.245	0.612	0.937	0.821	2.181	Slightly increase	-	carboxyl-terminal protease
Clocel_1279	0.684	0.776	0.894	1.363	2.318	0.383	0.312	0.673	0.521	1.599	0.239	0.463	0.783	0.741	1.339	Stable	-	shikimate 5-dehydrogenase
Clocel_1284	0.516	0.939	0.982	1.498	2.052	0.375	0.59	1.009	0.683	1.546	0.293	0.295	0.612	0.596	1.602	Stable	-	Glu/Leu/Phe/Val dehydrogenase
Clocel_1285	0.395	1.349	2.755	6.302	5.867	0.183	0.943	3.681	3.162	5.451	0.216	1.958	4.219	3.877	3.672	Increase	GT35	glycogen/starch/alpha-glucan phosphorylase
Clocel_1287	0.576	0.85	0.822	1.232	1.083	0.205	0.408	0.748	0.511	0.772	0.146	0.255	0.604	0.48	0.296	Stable	-	degV family protein
Clocel_1289	0.264	0.941	0.975	1.431	1.187	0.133	0.435	0.824	0.527	1.093	0.106	0.401	0.64	0.633	0.852	Slightly increase	-	hypothetical protein Clocel_1289
Clocel_1290	0.544	1.376	1.3	2.123	3.088	0.527	0.756	1.016	0.709	1.954	0.297	0.842	1.677	1.364	2.928	Slightly increase	-	hypothetical protein Clocel_1290
Clocel_1296	0.485	1.25	1.429	2.105	2.43	0.301	0.459	0.914	0.643	1.722	0.621	0.809	1.053	0.902	2.133	Stable	-	ErfK/YbiS/YcfS/YnhG family protein
Clocel_1300	0.734	1.481	1.251	2.041	2.408	0.373	0.677	1.129	0.796	1.77	0.32	0.546	0.892	0.812	0.964	Stable	-	phospho-2-dehydro-3-deoxyheptonate aldolase
Clocel_1305	0.42	0.859	0.687	0.979	1.512	0.361	0.468	0.669	0.43	1.34	0.383	0.535	0.61	0.526	1.177	Stable	-	LPXTG-motif cell wall anchor domain protein
Clocel_1307	0.341	0.728	1.32	2.416	6.217	0.22	0.348	0.836	0.868	3.834	0.397	1.012	1.324	1.167	2.705	Slightly increase	-	hypothetical protein Clocel_1307
Clocel_1311	0.666	1.212	1.188	2.323	2.769	0.405	0.825	1.767	1.152	2.343	0.397	1.087	2.277	2.273	3.709	Slightly increase	-	argininosuccinate synthase
Clocel_1312	0.619	1.394	1.333	2.291	2.584	0.276	0.623	1.34	0.881	1.645	0.423	0.707	1.266	1.24	2.047	Slightly increase	-	argininosuccinate lyase
Clocel_1320	0.495	0.802	0.726	1.265	1.047	0.155	0.288	0.814	0.434	0.991	0.616	0.791	1.169	1.128	1.766	Stable	-	acetolactate synthase, small subunit
Clocel_1321	0.42	0.665	0.609	1.19	1.088	0.095	0.166	0.396	0.241	0.517	0.219	0.382	0.727	0.709	1.072	Stable	-	2-isopropylmalate synthase/homocitrate synthase family protein
Clocel_1322	0.733	1.157	1.276	1.65	1.01	0.084	0.193	0.433	0.288	0.499	0.253	0.28	0.603	0.565	0.694	Stable	-	3-isopropylmalate dehydrogenase
Clocel_1323	0.552	0.986	0.94	1.418	1.163	0.137	0.271	0.67	0.446	0.776	0.435	0.478	0.832	0.811	1.426	Stable	-	dihydroxy-acid dehydratase
Clocel_1324	0.592	1.226	1.103	2.091	1.209	0.105	0.269	0.759	0.483	0.587	0.517	0.854	1.355	1.281	1.312	Stable	-	acetolactate synthase, large subunit, biosynthetic type
Clocel_1325	0.791	1.051	0.931	1.526	1.376	0.17	0.229	0.496	0.316	0.624	0.401	0.334	0.546	0.508	0.833	Decrease	-	ketol-acid reductoisomerase
Clocel_1326	0.569	0.911	0.923	1.555	1.713	0.173	0.259	0.652	0.443	0.873	0.345	0.399	0.588	0.567	1.156	Stable	-	branched-chain amino acid aminotransferase
Clocel_1328	0.665	0.959	0.876	1.561	2.034	0.427	0.511	0.964	0.616	1.429	0.362	0.956	1.274	1.107	1.995	Stable	-	MgtE intracellular region
Clocel_1331	0.515	1.075	0.969	1.421	1.977	0.445	0.506	0.906	0.61	1.344	0.072	0.283	0.426	0.414	0.779	Stable	-	phospholipid/glycerol acyltransferase
Clocel_1337	0.446	1.276	0.992	1.694	1.662	0.312	0.603	0.995	0.572	1.254	0.212	0.668	1.002	0.839	1.393	Slightly increase	-	CDP-diacylglycerol/serine O-phosphatidyltransferase
Clocel_1338	0.531	0.832	0.715	1.129	1.272	0.11	0.177	0.462	0.331	0.82	0.444	0.451	0.648	0.631	1.067	Stable	-	diacylglycerol kinase catalytic region
Clocel_1351	0.27	0.676	0.483	0.669	0.432	0.232	0.322	0.538	0.262	0.367	0.048	0.148	0.29	0.276	0.391	Stable	-	DEAD/DEAH box helicase domain protein
Clocel_1354	0.254	0.384	0.23	0.355	0.415	0.328	0.218	0.268	0.157	0.409	0.222	0.42	0.42	0.333	0.462	Decrease	-	binding-protein-dependent transport systems inner membrane component
Clocel_1355	0.201	0.4	0.221	0.31	0.338	0.273	0.166	0.216	0.122	0.342	0.19	0.3	0.3	0.224	0.362	Decrease	-	binding-protein-dependent transport systems inner membrane component
Clocel_1356	0.359	0.591	0.396	0.561	0.563	0.394	0.277	0.343	0.192	0.442	0.484	0.418	0.385	0.311	0.454	Decrease	-	oligopeptide/dipeptide ABC transporter, ATPase subunit
Clocel_1357	0.373	0.656	0.49	0.712	0.543	0.369	0.236	0.318	0.168	0.475	0.193	0.302	0.497	0.412	0.559	Decrease	-	oligopeptide/dipeptide ABC transporter, ATPase subunit
Clocel_1358	0.395	0.343	0.227	0.268	0.343	0.514	0.213	0.207	0.111	0.256	0.724	0.449	0.436	0.325	0.679	Decrease	-	extracellular solute-binding protein family 5
Clocel_1361	0.35	0.88	0.745	0.86	1.166	0.182	0.409	0.543	0.298	0.65	0.172	0.3	0.398	0.372	0.319	Stable	-	P-loop ATPase
Clocel_1364	0.452	0.59	0.404	0.646	1.258	0.239	0.201	0.322	0.225	0.795	0.192	0.165	0.323	0.326	0.842	Decrease	isomerase	Glucose-6-phosphate isomerase
Clocel_1367	0.505	1.744	1.759	3.196	3.676	0.263	0.823	1.86	1.303	2.589	0.366	1.16	1.517	1.618	3.517	Slightly increase	CBM48,GH13	pullulanase, type I
Clocel_1371	0.287	0.82	0.532	0.925	0.529	0.183	0.343	0.859	0.574	1.296	0.101	0.262	0.379	0.353	0.478	Slightly increase	-	UvrD/REP helicase
Clocel_1372	0.461	0.808	0.878	1.422	1.695	0.233	0.394	0.718	0.504	1.286	0.324	0.626	0.976	0.879	1.224	Stable	-	DNA ligase, NAD-dependent
Clocel_1379	0.666	0.869	0.722	1.09	0.674	0.268	0.38	0.639	0.386	0.287	0.172	0.29	0.41	0.35	0.316	Decrease	-	non-canonical purine NTP pyrophosphatase, rdgB/HAM1 family
Clocel_1385	0.17	0.376	0.297	0.598	0.659	0.039	0.21	0.48	0.234	0.526	0.153	0.314	0.336	0.285	0.609	Slightly increase	-	hypothetical protein Clocel_1385
Clocel_1387	0.616	0.856	1.162	1.65	2.317	0.349	0.51	0.882	0.697	1.966	0.396	0.484	1.128	1.096	1.81	Stable	-	hypothetical protein Clocel_1387
Clocel_1389	0.634	1.309	1.103	1.511	1.739	0.734	0.836	0.965	0.637	1.893	0.775	0.816	0.907	0.842	1.498	Decrease	-	basic membrane lipoprotein
Clocel_1394	0.492	0.82	0.615	0.785	0.762	0.243	0.362	0.505	0.274	0.68	0.267	0.403	0.448	0.43	0.477	Decrease	-	LPXTG-motif cell wall anchor domain protein
Clocel_1397	0.444	1.187	1.249	2.12	2.69	0.299	0.436	0.931	0.574	1.897	0.255	0.734	0.883	0.844	1.447	Slightly increase	-	O-antigen polymerase
Clocel_1400	0.488	1.652	1.691	2.913	3.288	0.396	0.779	1.518	1.021	2.788	0.207	0.706	0.92	0.81	0.828	Slightly increase	-	E1-E2 ATPase-associated domain protein
Clocel_1405	0.803	1.333	0.98	1.334	1.296	0.392	0.666	1.038	0.598	1.108	0.231	0.333	0.736	0.693	0.834	Stable	-	aconitate hydratase domain-containing protein
Clocel_1409	0.113	0.268	0.367	0.541	0.543	0.311	0.468	0.619	0.317	0.473	0.038	0.146	0.255	0.223	0.522	Slightly increase	-	ribosomal protein S20
Clocel_1412	0.406	0.715	0.587	1.02	0.925	0.319	0.408	0.627	0.39	0.651	0.355	0.574	1.092	1.001	1.173	Stable	-	GTP-binding protein LepA
Clocel_1415	0.522	0.639	0.527	0.628	0.859	0.329	0.302	0.447	0.322	0.771	0.762	0.908	1.196	1.056	1.595	Decrease	-	GrpE protein
Clocel_1416	0.427	0.635	0.541	0.777	0.826	0.352	0.365	0.537	0.378	0.813	0.319	0.418	0.856	0.789	0.867	Decrease	-	chaperone protein DnaK
Clocel_1417	0.402	0.907	1.017	1.366	1.926	0.336	0.437	0.755	0.48	1.491	0.285	0.792	0.997	0.859	2.302	Stable	-	chaperone protein DnaJ
Clocel_1418	0.483	0.703	0.577	0.867	1.061	0.191	0.254	0.507	0.323	0.646	0.294	0.32	0.659	0.626	1.007	Stable	-	ribosomal protein L11 methyltransferase
Clocel_1419	0.373	0.513	0.488	0.871	0.935	0.121	0.254	0.542	0.401	0.912	0.223	0.487	0.54	0.426	0.77	Stable	-	protein of unknown function DUF558
Clocel_1420	0.399	0.959	0.818	1.181	1.025	0.155	0.419	0.692	0.443	0.858	0.361	1.029	2.065	1.852	2.164	Slightly increase	CBM30,GH9	LPXTG-motif cell wall anchor domain protein
Clocel_1425	0.385	1.234	0.976	1.211	1.286	0.462	0.815	0.895	0.437	1.005	0.434	1.512	1.762	1.513	1.046	Stable	-	Ig domain protein group 2 domain protein
Clocel_1430	0.313	0.614	0.655	1.183	1.416	0.101	0.313	0.656	0.398	0.923	0.381	0.358	1.107	1.107	3.075	Slightly increase	GH31	glycoside hydrolase family 31
Clocel_1442	0.6	0.782	0.891	1.241	1.451	0.325	0.402	0.74	0.535	1.119	0.407	0.418	0.939	0.93	1.292	Stable	-	histidine triad (HIT) protein
Clocel_1443	0.266	0.761	0.778	1.226	1.151	0.18	0.331	0.588	0.314	0.672	0.057	0.181	0.315	0.282	0.529	Slightly increase	-	ribosomal protein S21
Clocel_1449	0.557	0.765	0.952	1.3	1.133	0.299	0.423	0.749	0.544	0.941	0.395	0.462	0.733	0.724	0.806	Stable	-	cytidine deaminase
Clocel_1450	0.438	0.827	0.518	0.757	0.409	0.302	0.481	0.712	0.363	0.494	0.177	0.182	0.204	0.193	0.302	Decrease	-	GTP-binding protein Era
Clocel_1452	0.957	1.054	0.964	1.758	3.099	0.972	0.896	1.161	0.794	1.654	0.928	0.817	1.706	1.616	3.684	Decrease	-	hypothetical protein Clocel_1452
Clocel_1453	0.655	1.008	1.106	2.096	1.521	0.38	0.553	1.149	0.815	1.234	0.22	0.51	0.687	0.75	1.426	Stable	-	CBS domain containing protein
Clocel_1454	1.017	1.039	1.746	3.474	4.337	0.614	0.646	1.715	1.733	4.931	0.87	1.424	3.048	2.726	3.496	Stable	-	pyruvate, phosphate dikinase
Clocel_1458	0.358	0.769	1.066	1.626	2.28	0.339	0.424	0.773	0.561	1.538	0.049	0.21	0.417	0.408	1.379	Slightly increase	-	RNA polymerase, sigma 70 subunit, RpoD subfamily
Clocel_1461	0.625	0.824	0.761	1.385	1.845	0.405	0.447	0.92	0.678	1.827	0.499	0.524	0.837	0.837	2.12	Stable	-	protein of unknown function DUF34
Clocel_1476	0.462	0.773	0.568	0.867	1.587	0.374	0.722	0.856	0.504	2.306	0.366	0.695	0.826	0.694	1.493	Stable	CBM4,GH9	glycoside hydrolase family 9
Clocel_1478	0.115	0.39	0.248	0.359	0.368	0.087	0.272	0.318	0.14	0.338	0.098	0.333	0.33	0.252	0.215	Stable	CBM4,GH9	glycoside hydrolase family 9
Clocel_1504	0.968	1.182	1.15	1.603	1.443	0.534	0.481	0.925	0.637	1.672	0.513	0.409	0.878	0.869	1.56	Decrease	-	lactaldehyde reductase
Clocel_1523	0.416	0.794	0.714	1.156	2.49	0.49	0.47	0.627	0.398	1.597	0.348	0.777	1.012	0.86	2.233	Stable	-	copper-translocating P-type ATPase
Clocel_1532	0.43	0.655	0.596	0.874	0.825	0.19	0.275	0.567	0.425	0.705	0.169	0.215	0.368	0.355	0.562	Stable	-	transcriptional regulator, MarR family
Clocel_1533	1.074	0.674	0.481	0.67	1.203	0.616	0.263	0.546	0.355	1.042	0.312	0.303	0.722	0.679	1.294	Decrease	-	L-lactate dehydrogenase
Clocel_1534	0.593	0.762	0.637	1.01	1.136	0.248	0.255	0.501	0.322	0.692	0.096	0.31	0.475	0.425	0.478	Stable	-	ribose-phosphate pyrophosphokinase
Clocel_1535	0.36	0.815	0.706	1.184	1.644	0.236	0.408	0.707	0.465	0.796	0.432	0.148	0.228	0.267	1.977	Stable	-	glutamate 5-kinase
Clocel_1536	0.552	0.826	0.693	1.072	1.351	0.358	0.385	0.656	0.394	1.164	0.308	0.436	0.691	0.66	0.822	Stable	-	gamma-glutamyl phosphate reductase
Clocel_1537	0.378	0.754	0.707	1.035	1.044	0.361	0.424	0.746	0.488	0.9	0.469	0.966	1.251	1.163	1.687	Stable	-	peptidase S11 D-alanyl-D-alanine carboxypeptidase 1
Clocel_1538	0.433	1.066	1.058	1.561	1.714	0.327	0.549	0.911	0.601	1.626	0.341	0.754	1.003	0.876	1.448	Stable	-	peptidase S11 D-alanyl-D-alanine carboxypeptidase 1
Clocel_1539	0.743	0.833	0.819	1.399	1.312	0.357	0.296	0.624	0.467	0.929	0.304	0.427	0.984	0.866	0.772	Decrease	-	RNA binding S1 domain protein
Clocel_1552	0.111	0.307	0.381	0.545	0.481	0.138	0.189	0.397	0.292	0.73	0.198	1.132	1.564	1.421	1.484	Slightly increase	-	HtrA2 peptidase
Clocel_1558	0.421	0.455	0.501	0.777	1.319	0.596	0.637	0.903	0.577	2.184	0.736	1.025	1.255	1.15	3.025	Decrease	-	orotate phosphoribosyltransferase
Clocel_1560	0.746	0.583	0.586	0.842	0.528	0.363	0.401	0.835	0.401	0.794	0.005	0.198	0.187	0.22	0.56	Slightly increase	-	GCN5-related N-acetyltransferase
Clocel_1563	0.452	0.664	0.594	0.977	1.4	0.253	0.309	0.459	0.323	0.881	0.215	0.315	0.474	0.482	0.96	Stable	-	carbamoyl-phosphate synthase, large subunit
Clocel_1564	0.48	1.362	1.342	1.8	2.127	0.5	0.683	1.23	0.736	2.119	0.217	0.767	1.224	1.09	2.547	Slightly increase	-	hypothetical protein Clocel_1564
Clocel_1565	0.521	0.684	0.593	0.832	0.943	0.33	0.299	0.478	0.3	0.714	0.258	0.231	0.459	0.434	0.552	Decrease	-	trigger factor
Clocel_1566	0.581	0.693	0.672	1.108	1.682	0.346	0.338	0.565	0.422	1.401	0.301	0.346	0.829	0.773	1.797	Stable	-	ATP-dependent Clp protease, proteolytic subunit ClpP
Clocel_1567	0.438	0.832	0.522	0.844	0.517	0.178	0.33	0.552	0.285	0.576	0.096	0.29	0.454	0.385	0.338	Stable	-	ATP-dependent Clp protease, ATP-binding subunit ClpX
Clocel_1569	0.516	1.284	0.895	1.362	1.001	0.219	0.526	0.973	0.503	0.621	0.193	0.378	0.624	0.603	0.925	Stable	-	ATP-dependent protease La
Clocel_1570	0.28	0.574	0.422	0.623	0.451	0.358	0.419	0.669	0.395	0.435	0.134	0.302	0.825	0.945	0.777	Stable	-	ribosome biogenesis GTP-binding protein YsxC
Clocel_1589	0.825	1.509	1.38	1.625	2.065	0.491	0.645	0.856	0.541	1.404	0.79	0.796	1.143	0.88	1.304	Decrease	-	extracellular solute-binding protein family 3
Clocel_1590	0.594	1.198	0.998	1.546	1.561	0.285	0.395	0.646	0.393	1.074	0.253	0.41	0.463	0.382	0.592	Stable	-	polar amino acid ABC transporter, inner membrane subunit
Clocel_1592	0.494	1.371	1.259	2.366	3.376	0.325	0.812	1.319	0.914	2.374	0.111	0.38	0.824	0.752	1.127	Slightly increase	-	hypothetical protein Clocel_1592
Clocel_1594	0.716	0.862	0.863	1.463	2.532	0.374	0.418	0.841	0.674	2.072	0.438	0.573	0.858	0.794	2.127	Stable	-	transcriptional regulator, AsnC family
Clocel_1595	0.382	1.034	0.966	1.384	1.124	0.157	0.453	0.972	0.525	0.722	0.13	0.55	0.807	0.707	0.453	Slightly increase	-	tRNA synthetase class II (D K and N)
Clocel_1597	1.08	1.477	1.099	1.766	1.463	0.557	0.667	1.286	0.778	1.462	0.059	0.116	0.266	0.274	0.332	Stable	-	ribonucleoside-diphosphate reductase, adenosylcobalamin-dependent
Clocel_1599	0.707	0.826	0.692	1.404	2.062	0.44	0.352	0.892	0.656	1.48	0.302	0.432	0.818	0.795	1.636	Stable	-	NAD+ synthetase
Clocel_1601	0.422	1.49	1.669	3.204	4.487	0.327	0.593	1.535	1.175	5.062	0.366	1.23	2.235	1.876	5.714	Slightly increase	-	band 7 protein
Clocel_1602	0.511	1.632	2.332	4.154	2.77	0.313	0.916	2.539	1.743	2.646	0.217	1.062	1.997	1.882	1.911	Slightly increase	GT4	glycosyl transferase group 1
Clocel_1606	0.572	0.713	1.049	1.504	1.276	0.292	0.346	0.639	0.437	0.864	0.326	0.444	1.057	0.992	0.797	Stable	-	diaminopimelate epimerase
Clocel_1609	0.515	1.499	1.411	2.357	2.738	0.309	0.561	1.023	0.658	1.364	0.234	0.833	1.509	1.342	1.825	Slightly increase	-	hypothetical protein Clocel_1609
Clocel_1610	0.551	0.816	0.848	1.609	2.348	0.434	0.59	0.998	0.715	1.866	0.335	0.561	0.949	0.989	0.969	Stable	-	phosphoribosylformylglycinamidine synthase
Clocel_1611	0.755	0.976	1.068	1.462	2.403	0.458	0.474	0.702	0.531	1.584	0.487	0.474	0.682	0.7	1.789	Decrease	-	phosphoribosylaminoimidazole carboxylase, catalytic subunit
Clocel_1612	0.748	1.181	1.131	1.863	1.459	0.466	0.597	0.999	0.666	1.087	0.304	0.431	0.676	0.637	0.716	Stable	-	phosphoribosylaminoimidazole-succinocarboxamide synthase
Clocel_1614	0.69	0.926	0.983	1.637	1.987	0.383	0.438	0.855	0.63	1.032	0.005	0.217	2.261	2.141	1.978	Increase	-	phosphoribosylformylglycinamidine cyclo-ligase
Clocel_1616	0.489	0.699	0.712	1.222	1.599	0.352	0.336	0.621	0.391	0.923	0.578	0.628	1.387	1.337	1.884	Stable	-	phosphoribosylaminoimidazolecarboxamide formyltransferase/IMP cyclohydrolase
Clocel_1619	0.868	0.825	0.881	1.894	1.842	0.321	0.434	1.106	0.793	0.982	0.288	0.455	0.999	0.883	0.946	Stable	-	Nucleoside-diphosphate kinase
Clocel_1621	0.446	0.647	0.525	0.883	1.322	0.263	0.316	0.532	0.349	0.881	0.19	0.399	0.374	0.344	0.681	Stable	-	nicotinate phosphoribosyltransferase
Clocel_1623	0.195	0.225	0.115	0.146	0.158	0.293	0.133	0.085	0.038	0.11	0.323	0.345	0.262	0.219	0.205	Decrease	PL1,PL9	Pectate lyase/Amb allergen
Clocel_1624	0.196	0.416	0.337	0.413	0.417	0.144	0.293	0.307	0.171	0.615	0.321	0.681	0.599	0.515	0.568	Stable	CBM30,GH9	glycoside hydrolase family 9
Clocel_1626	0.475	0.857	0.808	1.487	1.219	0.239	0.391	0.898	0.604	0.956	0.325	0.493	1.02	1.064	0.969	Stable	-	cell division protein FtsA
Clocel_1628	0.288	0.562	0.556	0.844	0.573	0.201	0.316	0.607	0.33	0.465	0.092	0.224	0.341	0.235	0.61	Stable	-	pseudouridine synthase, RluA family
Clocel_1638	0.38	2.556	3.205	6.165	6.83	0.059	1.273	3.022	2.044	5.646	0.005	1.488	1.89	2.195	4.463	Increase	-	hypothetical protein Clocel_1638
Clocel_1651	0.45	1.072	0.721	1.126	1.387	0.485	0.636	1.303	1.152	0.909	0.005	1.333	2.333	2.333	2.733	Increase	-	ABC transporter transmembrane region
Clocel_1654	0.678	1.493	1.544	2.383	3.298	0.55	0.799	1.66	1.174	3.958	0.783	1.195	1.963	1.682	2.467	Stable	-	V-type sodium ATP synthase subunit G
Clocel_1655	0.527	1.58	1.567	2.827	3.833	0.477	0.857	1.889	1.306	4.312	0.305	1.311	1.979	1.647	3.019	Slightly increase	-	V-type ATPase 116 kDa subunit
Clocel_1656	0.754	1.951	1.789	2.994	3.703	0.99	1.3	2.163	1.481	6.244	0.203	0.644	0.786	0.707	1	Slightly increase	-	H+transporting two-sector ATPase C subunit
Clocel_1657	0.695	1.39	1.635	2.483	3.71	0.415	0.529	1.141	0.805	2.778	0.396	1.045	1.569	1.344	2.572	Slightly increase	-	H+transporting two-sector ATPase E subunit
Clocel_1658	0.754	2.144	2.429	3.686	4.743	0.526	0.872	1.758	1.318	4.114	0.162	0.861	1.669	1.403	2.863	Slightly increase	-	H+transporting two-sector ATPase C (AC39) subunit
Clocel_1659	0.516	1.355	1.352	2.094	3.064	0.149	0.386	1.026	0.753	3.01	0.456	0.932	1.233	0.99	2.167	Slightly increase	-	Vacuolar H+transporting two-sector ATPase F subunit
Clocel_1660	0.671	1.883	1.909	2.839	3.7	0.496	0.86	1.575	1.098	3.528	0.826	1.593	2.353	1.899	3.552	Slightly increase	-	H+transporting two-sector ATPase alpha/beta subunit central region
Clocel_1661	0.697	2.156	2.215	3.351	4.355	0.476	0.959	1.663	1.252	3.935	0.584	1.377	1.773	1.438	2.809	Slightly increase	-	H+transporting two-sector ATPase alpha/beta subunit central region
Clocel_1662	0.5	1.682	1.751	2.644	3.514	0.35	0.705	1.11	0.756	3.169	0.295	0.795	1.573	1.367	2.946	Slightly increase	-	V-type ATPase, D subunit
Clocel_1666	0.927	0.88	0.91	1.242	1.932	0.414	0.424	0.796	0.575	1.535	0.519	0.545	1.069	0.967	1.473	Decrease	-	flavodoxin/nitric oxide synthase
Clocel_1669	0.809	0.92	1	1.172	1.087	0.271	0.351	0.622	0.378	0.544	0.339	0.522	0.55	0.483	0.617	Decrease	-	hypothetical protein Clocel_1669
Clocel_1671	0.894	1.162	1.27	2.22	2.733	0.385	0.505	1.223	0.973	1.927	0.361	0.488	0.778	0.681	1.127	Stable	-	HPr kinase
Clocel_1676	0.621	0.783	0.777	1.089	1.245	0.138	0.175	0.517	0.364	0.802	0.173	0.244	0.441	0.377	0.498	Stable	-	PHP domain protein
Clocel_1681	0.418	0.552	0.776	1.279	2.209	0.524	0.226	0.633	0.491	2.381	0.438	0.426	0.745	0.724	1.95	Stable	-	hypothetical protein Clocel_1681
Clocel_1684	0.323	0.649	0.873	1.698	3.289	0.224	0.373	0.877	0.74	2.827	0.206	0.381	0.657	0.614	2.647	Slightly increase	-	pyruvate ferredoxin/flavodoxin oxidoreductase
Clocel_1687	0.862	1.044	1.049	1.619	2.104	0.436	0.495	0.911	0.689	1.696	0.194	0.376	0.7	0.602	0.98	Stable	-	aminotransferase class IV
Clocel_1688	0.599	0.932	0.837	1.467	1.846	0.377	0.481	0.966	0.686	1.679	0.344	0.743	1.099	1.026	1.987	Stable	-	protein of unknown function DUF342
Clocel_1689	1.136	1.308	1.499	2.111	3.007	0.476	0.682	1.218	0.924	2.278	0.326	0.372	0.633	0.615	1.174	Stable	-	CheW protein
Clocel_1690	0.891	1.409	1.558	2.711	2.141	0.848	1.152	2.364	1	3.152	0.37	0.691	1.16	0.778	1.346	Stable	-	CheD, stimulates methylation of MCP proteins
Clocel_1692	0.634	0.904	0.894	1.534	1.804	0.122	0.235	0.408	0.288	0.603	0.606	0.732	1.557	1.544	2.51	Stable	-	MCP methyltransferase, CheR-type
Clocel_1693	0.893	1.269	1.641	2.606	2.789	0.427	0.714	1.536	1.159	2.711	0.591	0.949	1.47	1.331	1.992	Stable	-	CheA signal transduction histidine kinase
Clocel_1694	0.548	0.925	1.123	2.205	2.14	0.171	0.34	1.274	0.868	1.307	0.149	0.366	0.753	0.582	1.165	Slightly increase	-	CheC, inhibitor of MCP methylation
Clocel_1695	0.796	1.399	1.612	2.271	1.758	0.537	1.031	1.421	1.013	1.667	0.392	0.577	1.004	0.948	1.328	Stable	-	response regulator receiver protein
Clocel_1696	0.979	1.35	1.794	2.537	3.325	0.665	0.977	1.512	1.25	3.521	0.685	0.962	1.765	1.543	2.887	Stable	-	CheW protein
Clocel_1697	0.581	1.063	1.183	2.148	2.708	0.274	0.553	1.639	1.093	2.336	0.394	0.676	1.199	1.104	1.853	Slightly increase	-	flagellar motor switch protein FliM
Clocel_1698	0.613	1.127	1.275	1.93	1.846	0.342	0.689	1.287	0.95	2.364	0.384	0.473	0.833	0.812	1.356	Stable	-	CheC, inhibitor of MCP methylation / FliN fusion protein
Clocel_1700	0.554	1.021	1.268	1.749	1.871	0.384	0.643	1.297	0.834	1.419	0.109	0.307	0.6	0.568	1.079	Slightly increase	-	FlgN family protein
Clocel_1701	0.223	0.584	0.61	1.049	1.535	0.108	0.331	0.612	0.404	1.276	0.165	0.414	0.669	0.616	1.103	Slightly increase	-	flagellar hook-associated protein FlgK
Clocel_1702	0.276	0.706	1.257	2.211	4.219	0.07	0.278	0.739	0.829	6.296	0.177	0.889	2.579	2.271	3.713	Increase	-	flagellar hook-associated protein 3
Clocel_1703	0.721	1.165	1.449	2.039	2.834	0.535	0.811	1.242	1.02	2.65	0.328	0.404	0.59	0.64	1.931	Stable	-	protein of unknown function DUF180
Clocel_1704	0.491	1.01	1.158	2.045	3.118	0.25	0.471	1.147	0.882	3.324	0.238	0.383	0.67	0.802	3.357	Slightly increase	-	carbon storage regulator, CsrA
Clocel_1707	0.712	1.144	1.243	1.884	1.031	0.291	0.621	1.128	0.724	0.692	0.219	0.371	0.645	0.617	0.505	Stable	-	flagellar protein FliS
Clocel_1708	0.121	0.296	0.311	0.628	0.87	0.036	0.155	0.343	0.227	0.892	0.103	0.451	0.622	0.646	1.268	Slightly increase	-	flagellar hook-associated 2 domain-containing protein
Clocel_1710	0.293	0.669	0.979	2.03	3.869	0.12	0.371	1.028	0.866	3.395	0.249	1.076	1.473	1.325	3.164	Slightly increase	-	flagellin domain protein
Clocel_1711	0.093	0.225	0.248	0.418	0.558	0.037	0.158	0.319	0.212	0.578	0.092	0.121	0.143	0.13	0.254	Slightly increase	-	flagellar basal-body rod protein FlgB
Clocel_1714	0.474	1.486	1.405	2.365	2.67	0.288	0.788	1.686	1.04	2.986	0.409	0.875	1.557	1.323	1.949	Slightly increase	-	flagellar M-ring protein FliF
Clocel_1715	0.65	1.063	1.275	1.975	2.757	0.31	0.553	1.226	0.841	1.937	0.375	0.645	0.986	0.881	1.872	Stable	-	flagellar motor switch protein FliG
Clocel_1719	0.134	0.13	0.144	0.352	0.433	0.043	0.074	0.159	0.087	0.335	0.088	0.084	0.154	0.169	0.397	Stable	-	Flagellar hook-length control protein-like, C-terminal domain
Clocel_1720	0.087	0.133	0.151	0.373	0.643	0.034	0.083	0.156	0.097	0.576	0.051	0.135	0.224	0.24	0.578	Slightly increase	-	flagellar hook capping protein
Clocel_1722	0.285	1.032	1.143	1.727	2.68	0.141	0.593	1.153	0.885	3.24	0.243	0.715	1.074	0.87	1.531	Slightly increase	-	fagellar hook-basal body protein
Clocel_1723	0.52	0.893	1.003	1.752	1.987	0.271	0.262	0.685	0.56	2.539	0.132	0.373	1.761	1.654	3.169	Slightly increase	-	flagellar FlbD family protein
Clocel_1724	0.806	3.018	2.078	3.677	5.088	1.573	1.037	1.226	1.348	4.11	0.416	0.363	0.452	0.432	1.192	Stable	-	MotA/TolQ/ExbB proton channel
Clocel_1726	0.501	1.189	1.242	2.024	2.943	0.482	0.881	1.94	1.281	3.854	0.855	1.269	1.847	1.62	4.036	Slightly increase	-	flagellar basal body-associated protein FliL
Clocel_1731	0.441	1.264	1.118	2.005	2.642	0.299	0.666	1.534	0.95	2.272	0.226	0.539	0.888	0.754	1.178	Slightly increase	-	flagellar biosynthesis protein FlhA
Clocel_1738	0.14	0.37	0.431	0.781	1.687	0.096	0.193	0.444	0.306	1.718	0.07	0.241	0.327	0.298	0.598	Slightly increase	-	fagellar hook-basal body protein
Clocel_1739	0.162	0.601	0.613	0.971	1.219	0.057	0.232	0.44	0.279	0.975	0.144	0.385	0.568	0.543	1.064	Slightly increase	-	fagellar hook-basal body protein
Clocel_1741	0.461	0.773	0.65	1.009	1.017	0.274	0.368	0.573	0.369	0.765	0.154	0.232	0.363	0.358	0.528	Stable	-	Inorganic diphosphatase
Clocel_1744	0.322	1.074	1.144	1.511	1.47	0.392	0.58	0.868	0.534	0.974	0.188	0.527	0.783	0.709	1.024	Stable	-	hypothetical protein Clocel_1744
Clocel_1745	0.611	0.643	0.537	0.726	0.6	0.238	0.228	0.431	0.259	0.409	0.197	0.21	0.337	0.331	0.429	Decrease	-	deoxyribose-phosphate aldolase
Clocel_1747	0.461	0.755	0.637	0.952	0.581	0.122	0.335	0.57	0.328	0.422	0.223	0.452	0.768	0.684	0.403	Stable	-	GTP-binding protein YchF
Clocel_1751	0.522	0.664	0.619	0.957	1.222	0.246	0.244	0.565	0.354	0.879	0.242	0.375	0.631	0.561	0.653	Stable	-	UDP-N-acetylmuramyl-tripeptide synthetase
Clocel_1752	0.52	0.82	0.646	1.066	1.037	0.197	0.35	0.628	0.372	0.92	0.278	0.595	0.959	0.898	1.242	Stable	-	UDP-N-acetylmuramoylalanyl-D-glutamyl-2,6-diaminopimelate/D-alanyl-D-alanyl ligase
Clocel_1757	0.477	1.435	1.356	2.36	3.103	0.344	0.738	1.492	0.925	2.889	0.303	0.65	0.795	0.69	1.443	Slightly increase	-	protein of unknown function DUF881
Clocel_1760	0.632	0.722	0.884	1.392	1.944	0.083	0.066	0.194	0.144	0.393	0.327	0.444	0.935	0.891	1.436	Stable	-	alanine racemase domain protein
Clocel_1761	0.556	1.099	1.416	1.891	1.19	0.181	0.361	0.718	0.509	0.614	0.282	0.618	0.778	0.672	1.163	Stable	-	protein of unknown function DUF552
Clocel_1763	0.654	0.846	0.993	1.648	2.564	0.359	0.439	1.022	0.701	2.278	0.591	0.967	1.308	1.153	1.96	Stable	-	DivIVA domain
Clocel_1764	0.495	0.533	0.679	0.853	1.279	0.175	0.218	0.443	0.332	0.851	0.266	0.302	0.529	0.479	0.84	Stable	-	MTA/SAH nucleosidase
Clocel_1767	0.492	0.642	0.781	1.028	0.991	0.275	0.324	0.582	0.423	0.687	0.263	0.352	0.712	0.677	1.024	Stable	-	Uracil phosphoribosyltransferase
Clocel_1772	0.347	0.66	0.773	1.238	1.46	0.207	0.317	0.618	0.427	0.878	0.079	0.273	0.512	0.479	0.715	Slightly increase	-	DNA topoisomerase I
Clocel_1773	0.88	1.004	0.735	1.326	1.184	0.43	0.54	0.84	0.577	1.191	0.319	0.36	0.464	0.459	0.862	Decrease	-	GTP-sensing pleiotropic transcriptional repressor CodY
Clocel_1774	0.569	0.959	0.785	1.172	0.845	0.29	0.356	0.497	0.323	0.585	0.101	0.263	0.383	0.332	0.307	Stable	-	ribosomal protein S2
Clocel_1775	0.565	0.779	0.636	0.863	0.834	0.313	0.359	0.576	0.327	0.676	0.212	0.249	0.488	0.469	0.519	Decrease	-	translation elongation factor Ts
Clocel_1776	0.557	0.799	0.549	0.89	0.936	0.199	0.234	0.41	0.212	0.409	0.24	0.273	0.388	0.372	0.466	Decrease	-	uridylate kinase
Clocel_1777	0.338	0.567	0.692	0.897	1.161	0.253	0.287	0.457	0.344	0.95	0.221	0.291	0.679	0.662	1.195	Stable	-	ribosome recycling factor
Clocel_1780	0.624	1.294	1.086	1.995	2.132	0.245	0.377	0.883	0.628	1.125	0.26	0.571	0.721	0.604	1.266	Stable	-	1-deoxy-D-xylulose 5-phosphate reductoisomerase
Clocel_1781	0.578	1.712	1.58	2.513	2.626	0.536	1.009	1.726	0.984	2.38	0.388	1.036	1.391	1.193	1.659	Slightly increase	-	membrane-associated zinc metalloprotease
Clocel_1782	0.402	0.778	0.614	1.273	1.382	0.094	0.315	0.723	0.45	1.497	0.212	0.381	0.805	0.797	1.381	Slightly increase	-	1-hydroxy-2-methyl-2-(E)-butenyl 4-diphosphate synthase
Clocel_1784	0.44	0.502	0.5	0.75	0.84	0.459	0.419	0.814	0.488	1.089	0.396	0.455	0.717	0.689	0.951	Decrease	-	protein of unknown function DUF150
Clocel_1785	0.607	0.72	0.564	0.877	0.73	0.152	0.265	0.538	0.31	0.526	0.228	0.285	0.538	0.495	0.646	Stable	-	NusA antitermination factor
Clocel_1786	0.476	0.724	0.736	0.999	1.218	0.392	0.444	0.776	0.499	1.89	0.136	0.214	0.573	0.612	0.8	Stable	-	protein of unknown function DUF448
Clocel_1788	0.679	0.737	0.556	0.946	0.795	0.343	0.359	0.649	0.391	0.868	0.616	0.627	0.786	0.64	0.764	Decrease	-	translation initiation factor IF-2
Clocel_1789	0.638	0.686	0.572	0.766	0.928	0.318	0.438	0.642	0.36	1.35	0.123	0.137	0.188	0.208	0.262	Decrease	-	ribosome-binding factor A
Clocel_1790	0.456	0.579	0.473	0.788	0.932	0.245	0.294	0.542	0.345	1.154	0.179	0.256	0.375	0.349	0.528	Stable	-	phosphoesterase RecJ domain protein
Clocel_1792	0.654	0.791	0.811	1.072	1.83	0.362	0.515	0.6	0.246	1.985	0.37	0.394	0.807	0.782	1.246	Stable	-	riboflavin biosynthesis protein RibF
Clocel_1793	0.501	0.793	0.592	0.881	0.707	0.315	0.365	0.433	0.26	0.349	0.18	0.231	0.326	0.306	0.356	Decrease	-	ribosomal protein S15
Clocel_1794	0.555	0.735	0.556	0.92	1.256	0.439	0.487	0.843	0.524	1.375	0.318	0.325	0.5	0.466	0.894	Decrease	-	polyribonucleotide nucleotidyltransferase
Clocel_1803	0.372	0.643	0.476	0.836	1.058	0.125	0.136	0.266	0.191	0.696	0.149	0.212	0.356	0.352	0.516	Stable	PL9	protein of unknown function DUF1565
Clocel_1805	0.607	0.861	0.867	1.523	1.418	0.293	0.336	0.709	0.464	1.029	0.278	0.508	0.95	0.822	0.901	Stable	-	Glycine hydroxymethyltransferase
Clocel_1809	1.215	1.083	1.124	1.826	2.091	0.222	0.184	0.439	0.333	0.829	3.725	2.751	2.531	2.295	1.751	Decrease	-	metal dependent phosphohydrolase
Clocel_1811	0.842	0.912	0.72	1.207	1.761	0.632	0.577	0.892	0.581	1.552	0.084	0.107	0.154	0.143	0.365	Decrease	-	formate acetyltransferase
Clocel_1812	0.921	0.995	0.854	1.416	2.544	0.467	0.492	0.911	0.629	1.956	0.113	0.146	0.212	0.209	0.674	Stable	-	pyruvate formate-lyase activating enzyme
Clocel_1815	0.998	1.474	0.994	1.303	2.046	0.588	0.675	1.013	0.438	2.225	0.193	0.269	0.305	0.24	0.698	Decrease	-	large conductance mechanosensitive channel protein
Clocel_1816	0.548	0.805	0.901	1.23	1.169	0.306	0.721	0.93	0.494	0.878	0.369	0.335	1.011	1.021	0.889	Stable	-	transcription elongation factor GreA
Clocel_1820	0.613	2.365	2.716	3.591	4.003	0.343	0.963	1.739	1.223	3.445	0.694	1.348	2.157	1.879	2.729	Slightly increase	-	extracellular solute-binding protein family 1
Clocel_1826	0.658	0.7	0.646	1.031	1.793	0.482	0.422	0.698	0.475	1.345	0.265	0.299	0.478	0.442	0.875	Decrease	-	cysteine desulfurase NifS
Clocel_1827	0.743	0.736	0.802	1.2	1.077	0.226	0.265	0.573	0.379	0.604	0.156	0.169	0.351	0.317	0.545	Decrease	-	FeS cluster assembly scaffold protein NifU
Clocel_1830	0.7	0.985	1.035	1.742	1.497	0.201	0.208	0.378	0.283	0.53	0.233	0.451	0.81	0.713	0.711	Stable	-	alanyl-tRNA synthetase
Clocel_1831	1.074	1.002	1.515	2.314	3.346	0.477	0.528	1.391	0.964	2.14	0.553	0.321	1.204	1.108	3.101	Stable	-	protein of unknown function DUF965
Clocel_1833	0.443	0.961	1.054	1.451	1.431	0.159	0.402	0.658	0.468	1.117	0.63	1.615	4.614	4.12	4.235	Slightly increase	-	protein of unknown function DUF1292
Clocel_1835	0.557	1.335	1.517	2.17	2.508	0.372	0.568	1.147	0.774	2.115	0.223	0.544	0.793	0.716	1.489	Slightly increase	-	RNA-metabolising metallo-beta-lactamase
Clocel_1836	0.276	0.593	0.305	0.473	0.295	0.067	0.239	0.419	0.138	0.175	0.075	0.116	0.279	0.246	0.141	Stable	-	GTP-binding protein TypA
Clocel_1837	0.457	1.162	1.043	1.493	1.66	0.269	0.436	0.677	0.489	1.108	0.339	0.46	0.586	0.487	0.731	Stable	-	aminodeoxychorismate lyase
Clocel_1838	0.273	0.545	0.51	0.774	1.206	0.156	0.295	0.481	0.324	0.737	0.18	0.377	0.421	0.37	0.592	Stable	-	O-methyltransferase family 3
Clocel_1839	0.385	0.398	0.312	0.509	0.575	0.17	0.163	0.292	0.175	0.429	0.268	0.255	0.393	0.353	0.516	Decrease	-	peptidase U32
Clocel_1842	0.601	1.067	0.72	1.197	0.66	0.295	0.466	0.719	0.429	0.771	0.131	0.231	0.6	0.561	0.418	Stable	-	twitching motility protein
Clocel_1845	0.374	0.81	0.632	1.562	0.799	0.147	0.291	0.824	0.482	0.808	0.175	0.482	0.926	0.901	0.899	Slightly increase	-	cell division protein FtsA
Clocel_1846	0.772	1.22	1.13	1.845	1.397	0.273	0.417	0.977	0.669	1.168	0.51	0.683	1.039	0.953	1.085	Stable	-	cell division protein FtsZ
Clocel_1852	0.425	0.851	0.881	1.638	1.585	0.313	0.532	1.009	0.653	0.955	0.355	0.665	1.365	1.286	1.304	Stable	-	two component transcriptional regulator, winged helix family
Clocel_1854	0.377	0.769	1.32	2.605	6.655	0.454	0.432	1.765	1.111	9.536	0.419	0.852	1.426	1.339	6	Slightly increase	-	phosphate binding protein
Clocel_1858	0.307	0.721	0.883	1.806	3.485	0.274	0.432	1.102	0.908	4.072	0.13	0.447	1.181	1.169	3.871	Slightly increase	-	phosphate uptake regulator, PhoU
Clocel_1862	0.417	0.657	0.436	0.7	0.73	0.292	0.288	0.392	0.247	0.478	0.232	0.365	0.585	0.523	0.724	Decrease	-	ribosome-associated GTPase EngA
Clocel_1867	0.476	0.654	0.504	0.785	0.8	0.252	0.314	0.52	0.345	0.59	0.208	0.276	0.443	0.442	0.797	Decrease	-	YicC-like domain-containing protein
Clocel_1868	0.707	1.286	1.12	1.392	1.698	0.433	0.495	0.812	0.536	1.099	0.439	0.704	0.572	0.665	0.996	Decrease	-	protein of unknown function DUF370
Clocel_1870	0.44	0.63	0.645	0.923	0.815	0.253	0.287	0.517	0.334	0.561	0.239	0.395	0.473	0.408	0.44	Decrease	-	DNA-directed RNA polymerase, omega subunit
Clocel_1871	0.3	0.875	0.711	1.151	0.959	0.407	0.445	0.489	0.533	0.896	0.086	0.311	0.495	0.47	0.949	Stable	-	phosphopantothenoylcysteine decarboxylase/phosphopantothenate/cysteine ligase
Clocel_1874	0.528	0.818	0.882	1.333	1.427	0.189	0.245	0.638	0.402	1.058	0.426	0.652	1.049	0.994	1.007	Stable	-	methionyl-tRNA formyltransferase
Clocel_1877	0.485	0.904	1.033	1.454	1.428	0.238	0.36	0.78	0.444	0.788	0.203	0.274	0.505	0.414	0.367	Stable	-	protein serine/threonine phosphatase
Clocel_1878	0.639	1.365	0.907	1.32	1.153	0.262	0.51	0.872	0.486	1.055	0.166	0.556	0.852	0.723	1.128	Stable	-	serine/threonine protein kinase with PASTA sensor(s)
Clocel_1880	0.341	0.565	0.531	0.744	1.234	0.202	0.333	0.442	0.274	0.744	0.278	0.267	0.446	0.432	1.313	Stable	-	ribulose-phosphate 3-epimerase
Clocel_1883	0.743	0.982	1.026	1.758	3.434	0.428	0.444	0.978	0.725	2.707	0.382	0.461	0.717	0.708	2.313	Stable	-	protein of unknown function DUF322
Clocel_1884	0.612	0.811	0.733	1.19	1.252	0.402	0.452	0.726	0.514	1.285	0.257	0.64	1.192	1.074	1.298	Stable	-	DAK2 domain fusion protein YloV
Clocel_1888	0.709	0.774	0.826	1.306	2.461	0.306	0.177	0.621	0.653	2.161	0.548	0.644	1.142	1.008	2.164	Stable	-	H+-ATPase subunit H
Clocel_1891	0.728	0.782	0.928	1.444	2.38	0.345	0.294	0.612	0.295	1.345	0.308	0.378	0.619	0.582	1.096	Stable	-	phosphate acetyltransferase
Clocel_1892	0.581	0.775	0.728	1.152	1.017	0.281	0.328	0.614	0.428	0.719	0.176	0.255	0.394	0.384	0.322	Decrease	-	acetate kinase
Clocel_1893	0.331	0.484	0.535	0.737	0.753	0.211	0.269	0.426	0.302	0.549	0.199	0.231	0.433	0.476	0.445	Stable	-	protein of unknown function DUF177
Clocel_1895	0.369	0.603	0.59	1.015	1.359	0.341	0.433	0.797	0.52	1.512	0.255	0.552	0.748	0.691	1.609	Stable	-	fatty acid/phospholipid synthesis protein PlsX
Clocel_1896	0.215	0.435	0.557	0.868	1.079	0.228	0.33	0.576	0.495	1.201	0.104	0.313	0.639	0.678	1.745	Slightly increase	-	acyl carrier protein
Clocel_1897	0.405	0.765	0.716	1.168	1.147	0.301	0.396	0.759	0.52	0.902	0.306	0.467	0.614	0.523	0.715	Stable	-	ribonuclease III
Clocel_1898	0.39	0.563	0.467	0.798	0.659	0.234	0.332	0.505	0.32	0.616	0.197	0.235	0.295	0.251	0.311	Decrease	-	Radical SAM domain protein
Clocel_1899	0.785	0.911	0.468	0.709	1.089	0.376	0.446	0.707	0.475	0.827	0.271	1.094	1.448	1.042	0.896	Stable	-	chromosome segregation protein SMC
Clocel_1900	0.644	1.013	0.935	1.496	1.809	0.253	0.317	0.826	0.539	1.391	0.283	0.588	1.136	1.095	1.649	Stable	-	signal recognition particle-docking protein FtsY
Clocel_1902	0.418	1.28	1.098	1.749	1.175	0.428	0.721	1.021	0.652	1.118	0.082	0.299	0.548	0.526	0.94	Slightly increase	-	signal recognition particle protein
Clocel_1903	0.596	1.012	0.921	1.132	0.805	0.26	0.331	0.337	0.209	0.426	0.051	0.123	0.223	0.206	0.241	Stable	-	ribosomal protein S16
Clocel_1904	0.561	0.853	0.71	1.017	1.431	0.384	0.376	0.589	0.398	0.988	0.326	0.666	0.766	0.709	1.844	Stable	-	hypothetical protein Clocel_1904
Clocel_1907	0.311	0.707	0.658	0.884	0.832	0.335	0.331	0.525	0.337	0.648	0.152	0.372	0.499	0.421	0.523	Stable	-	ribosomal protein L19
Clocel_1908	0.455	0.965	0.682	1.081	0.797	0.412	0.663	0.976	0.57	0.749	0.049	0.199	0.364	0.347	0.34	Stable	-	ribosome biogenesis GTP-binding protein YlqF
Clocel_1910	0.581	1.083	0.968	1.607	1.359	0.238	0.384	0.638	0.366	0.545	0.153	0.392	0.512	0.446	0.384	Stable	-	Fibronectin-binding A domain protein
Clocel_1920	0.415	0.426	0.377	0.514	0.703	0.212	0.16	0.231	0.147	0.492	0.287	0.232	0.524	0.461	1.098	Decrease	-	peptidase M24
Clocel_1921	0.46	0.671	0.73	0.856	0.61	0.18	0.313	0.521	0.332	0.355	0.26	0.309	0.485	0.436	0.357	Decrease	-	translation elongation factor P
Clocel_1931	0.692	0.821	0.83	1.386	2.406	0.348	0.361	0.715	0.487	1.658	0.522	0.544	0.992	0.927	2.467	Stable	-	protein of unknown function DUF322
Clocel_1932	0.617	0.635	0.621	0.799	0.693	0.33	0.344	0.466	0.3	0.526	0.106	0.205	0.313	0.255	0.363	Decrease	-	NusB antitermination factor
Clocel_1933	0.495	0.548	0.589	0.836	1.524	0.29	0.257	0.433	0.326	1.193	0.434	0.342	0.629	0.583	1.942	Decrease	-	Methylenetetrahydrofolate dehydrogenase (NADP(+))
Clocel_1938	0.444	0.74	0.776	1.064	0.77	0.237	0.333	0.539	0.336	0.705	0.277	0.352	0.443	0.462	0.604	Stable	-	hemolysin A
Clocel_1940	0.48	0.737	0.644	0.834	1.234	0.294	0.343	0.621	0.342	1.142	0.28	0.532	0.722	0.736	1.548	Stable	-	arginine repressor, ArgR
Clocel_1941	0.757	1.381	0.966	1.92	2.238	0.091	0.272	0.666	0.221	0.762	0.16	0.223	0.448	0.405	0.372	Stable	-	DNA repair protein RecN
Clocel_1943	0.467	0.965	1.208	2.139	2.02	0.202	0.416	0.94	0.595	1.401	0.298	1.08	1.809	1.666	3.016	Slightly increase	-	sporulation transcriptional activator Spo0A
Clocel_1945	0.379	0.603	0.4	0.742	0.354	0.149	0.275	0.503	0.29	0.276	0.05	0.108	0.17	0.147	0.084	Stable	-	protein of unknown function DUF43
Clocel_1948	0.701	1.206	1.135	1.844	1.673	0.39	0.607	1.097	0.741	1.197	0.295	0.419	0.825	0.806	1.074	Stable	-	aminotransferase class I and II
Clocel_1949	0.65	0.848	0.909	1.688	2.583	0.367	0.417	0.782	0.59	1.691	0.26	0.523	0.955	0.841	1.635	Stable	-	iron-containing alcohol dehydrogenase
Clocel_1950	0.469	0.975	1.76	4.115	1.669	0.165	0.489	1.952	1.41	1.035	0.224	1.447	1.927	1.952	0.705	Slightly increase	-	hypothetical protein Clocel_1950
Clocel_1951	0.488	0.992	1.769	3.877	2.787	0.189	0.414	0.907	0.712	1.144	0.277	1.96	2.854	2.698	1.363	Slightly increase	GH57	Domain of unknown function DUF1957
Clocel_1956	0.403	0.883	0.515	0.949	0.823	0.259	0.447	0.79	0.405	0.614	0.082	0.358	0.463	0.434	0.597	Stable	-	CoA-substrate-specific enzyme activase
Clocel_1957	0.76	0.901	0.884	1.361	1.074	0.285	0.332	0.528	0.363	0.588	0.118	0.306	0.564	0.555	0.811	Stable	-	valyl-tRNA synthetase
Clocel_1977	0.712	2.543	3.618	6.746	3.053	0.309	1.44	4.05	2.568	2.538	0.617	3.991	9.175	7.964	3.014	Increase	-	single-strand binding protein/Primosomal replication protein n
Clocel_1978	0.584	0.94	0.814	1.171	1.161	0.311	0.422	0.604	0.404	0.737	0.367	0.471	0.813	0.789	0.959	Stable	-	2,3,4,5-tetrahydropyridine-2,6-dicarboxylate N-acetyltransferase
Clocel_1979	0.606	0.975	0.979	1.669	2.127	0.325	0.513	0.97	0.647	1.565	0.258	0.47	0.79	0.753	1.565	Stable	-	aminotransferase class I and II
Clocel_1980	0.549	0.726	0.611	0.926	1.307	0.408	0.446	0.64	0.463	1.165	0.233	0.293	0.492	0.472	0.989	Stable	-	dihydrodipicolinate reductase
Clocel_1981	0.526	0.685	0.676	0.951	1.485	0.346	0.425	0.658	0.489	1.478	0.171	0.203	0.431	0.411	1.078	Stable	-	dihydrodipicolinate synthase
Clocel_1982	0.564	0.671	0.685	0.966	1.455	0.308	0.361	0.576	0.428	1.043	0.231	0.285	0.489	0.433	0.654	Stable	-	aspartate-semialdehyde dehydrogenase
Clocel_2002	1.769	1.913	2.069	2.784	3.665	0.396	0.473	0.884	0.61	1.331	0.627	0.668	1.236	1.216	2.192	Stable	-	hypothetical protein Clocel_2002
Clocel_2005	0.76	0.875	0.875	1.5	1.771	0.264	0.329	0.629	0.424	0.828	0.309	0.658	1.155	1.035	1.26	Stable	-	threonyl-tRNA synthetase
Clocel_2006	0.491	1.098	1.063	1.247	1.144	0.295	0.354	0.546	0.358	0.728	0.265	0.642	1.002	0.86	0.996	Stable	-	translation initiation factor IF-3
Clocel_2008	0.344	0.552	0.354	0.623	0.613	0.155	0.278	0.529	0.298	0.495	0.057	0.177	0.272	0.232	0.368	Stable	-	ribosomal protein L20
Clocel_2011	0.33	0.541	0.468	0.7	0.8	0.37	0.425	0.548	0.394	0.934	0.523	0.898	1.117	1.091	1.994	Stable	-	tRNA/rRNA methyltransferase (SpoU)
Clocel_2012	0.64	1.067	1.096	1.771	1.335	0.164	0.313	0.587	0.404	0.431	0.478	1.058	1.981	1.786	1.057	Stable	-	glutamyl-tRNA(Gln) amidotransferase, B subunit
Clocel_2013	0.704	0.998	1.031	1.633	1.18	0.193	0.274	0.542	0.357	0.416	0.43	1.005	1.333	1.178	0.607	Stable	-	glutamyl-tRNA(Gln) amidotransferase, A subunit
Clocel_2015	0.514	0.778	0.713	1.201	0.914	0.136	0.235	0.444	0.284	0.416	0.232	0.624	0.857	0.748	0.6	Stable	-	aspartyl-tRNA synthetase
Clocel_2018	0.631	1.127	1.315	2.297	3.044	0.27	0.369	0.859	0.564	1.468	0.586	0.683	1.078	0.983	1.45	Stable	-	D-isomer specific 2-hydroxyacid dehydrogenase NAD-binding
Clocel_2020	0.519	0.892	0.701	1.13	1.411	0.299	0.343	0.966	0.648	1.5	0.251	0.281	0.601	0.569	1.167	Stable	GH51	alpha-L-arabinofuranosidase domain protein
Clocel_2023	0.815	2.355	2.409	2.945	3.147	0.484	1.067	1.561	0.997	2.807	0.534	1.082	1.833	1.533	1.673	Stable	-	hypothetical protein Clocel_2023
Clocel_2025	0.682	1.067	1.144	1.831	1.58	0.293	0.28	0.675	0.471	0.898	0.366	0.681	0.993	0.895	1.034	Stable	-	protein of unknown function DUF710
Clocel_2026	0.368	0.926	1.766	3.951	1.68	0.102	0.79	2.949	1.933	1.159	0.138	1.064	1.899	1.468	1.092	Increase	-	condensation domain protein
Clocel_2029	0.787	1.144	1.297	1.717	1.606	0.344	0.527	0.745	0.565	1.184	0.254	0.485	0.831	0.77	0.872	Stable	-	phosphoserine aminotransferase
Clocel_2031	0.426	0.589	0.453	0.751	0.884	0.234	0.261	0.477	0.308	0.611	0.195	0.244	0.377	0.353	0.547	Decrease	-	RNA modification enzyme, MiaB family
Clocel_2032	0.385	0.731	0.622	1.151	1.252	0.275	0.346	0.731	0.453	1.248	0.346	0.674	0.901	0.76	0.897	Stable	-	DNA mismatch repair protein MutS
Clocel_2035	0.443	0.795	0.717	1.077	2.133	0.277	0.528	1.242	0.592	1.875	0.684	1.102	1.361	1.154	3.205	Stable	-	RNA chaperone Hfq
Clocel_2036	0.597	0.7	0.505	0.765	0.891	0.187	0.209	0.358	0.208	0.509	0.395	0.392	0.661	0.638	1.066	Decrease	-	Aluminium resistance family protein
Clocel_2037	0.554	0.962	0.77	1.261	1.042	0.168	0.281	0.608	0.379	0.708	0.005	0.163	0.212	0.295	0.103	Slightly increase	-	transcriptional repressor, LexA family
Clocel_2038	0.56	0.8	0.716	1.398	1.128	0.295	0.351	0.954	0.646	0.852	0.371	0.468	1.344	1.16	0.757	Stable	-	NUDIX hydrolase
Clocel_2041	0.546	0.579	0.534	0.803	0.947	0.228	0.249	0.423	0.271	0.575	0.27	0.339	0.423	0.457	0.865	Decrease	-	purine nucleoside phosphorylase I, inosine and guanosine-specific
Clocel_2042	0.558	0.464	0.443	0.639	0.739	0.214	0.177	0.295	0.216	0.527	0.313	0.3	0.449	0.407	0.63	Decrease	-	pyrimidine-nucleoside phosphorylase
Clocel_2050	0.03	0.104	0.12	0.167	0.162	0.016	0.061	0.083	0.047	0.14	0.024	0.029	0.065	0.06	0.062	Slightly increase	-	hypothetical protein Clocel_2050
Clocel_2056	0.878	1.096	1.019	1.571	2.396	0.468	0.24	1.396	0.396	3.61	0.524	0.383	0.692	0.679	1.813	Decrease	-	adenylosuccinate lyase
Clocel_2058	0.41	0.499	0.707	1.023	1.289	0.182	0.239	0.469	0.379	0.694	0.081	0.068	0.159	0.153	0.342	Stable	-	Phosphotransferase system, phosphocarrier protein HPr
Clocel_2059	0.578	1.134	0.805	1.354	1.058	0.219	0.588	0.985	0.456	1.074	0.153	0.274	0.446	0.447	0.526	Stable	-	aminotransferase class I and II
Clocel_2060	0.754	1.088	1.22	1.551	1.301	0.448	0.52	1.044	0.727	1.167	0.409	0.313	0.629	0.598	0.679	Decrease	-	Stage V sporulation protein S
Clocel_2061	0.586	1.479	1.189	1.888	1.736	0.335	0.591	1.091	0.556	1.68	0.457	0.771	1.114	0.902	1.024	Stable	-	metal dependent phosphohydrolase
Clocel_2062	0.472	1.033	0.695	1.233	0.688	0.33	0.569	0.949	0.522	0.59	0.094	0.238	0.447	0.456	0.461	Stable	-	recA protein
Clocel_2064	0.382	0.477	0.35	0.626	0.605	0.192	0.216	0.443	0.265	0.651	0.13	0.193	0.308	0.276	0.309	Decrease	-	MiaB-like tRNA modifying enzyme YliG
Clocel_2067	0.552	0.739	0.681	1.127	1.547	0.249	0.283	0.574	0.38	0.874	0.384	0.577	1.051	0.949	1.304	Stable	-	histidyl-tRNA synthetase
Clocel_2069	0.397	0.626	0.813	1.378	1.108	0.176	0.192	0.613	0.426	0.64	0.11	0.204	0.231	0.273	0.377	Stable	-	Hydroxyacylglutathione hydrolase
Clocel_2071	0.403	1.243	1.092	1.886	1.47	0.225	0.396	0.726	0.51	0.77	0.051	0.316	0.535	0.534	0.919	Slightly increase	-	(p)ppGpp synthetase I, SpoT/RelA
Clocel_2072	0.716	0.863	1.116	1.542	1.59	0.312	0.416	0.731	0.524	1.046	0.302	0.405	0.661	0.599	0.607	Stable	-	adenine phosphoribosyltransferase
Clocel_2074	0.405	1.811	1.717	2.921	3.147	0.466	0.99	1.772	1.104	3.188	0.274	1.287	2.037	1.653	2.443	Slightly increase	-	protein-export membrane protein SecF
Clocel_2075	0.404	1.647	1.596	2.676	2.632	0.41	0.943	1.726	1.095	3.05	0.263	1.058	1.657	1.32	2.086	Slightly increase	-	protein-export membrane protein SecD
Clocel_2079	0.371	1.312	1.007	1.538	1.465	0.422	0.658	1.072	0.459	1.284	0.299	0.712	1.525	1.208	1.524	Stable	-	preprotein translocase, YajC subunit
Clocel_2080	0.416	0.676	0.584	0.956	1.44	0.359	0.184	0.553	0.388	1.029	0.396	0.571	0.704	0.669	1.192	Decrease	-	queuine tRNA-ribosyltransferase
Clocel_2083	0.513	1.06	1.058	1.457	2.349	0.411	0.538	0.936	0.516	1.634	0.303	0.761	1.116	0.93	1.939	Stable	-	Holliday junction DNA helicase RuvA
Clocel_2087	0.628	1.066	0.921	1.441	1.848	0.466	0.88	1.648	0.961	2.234	0.535	0.787	1.483	1.447	2.166	Stable	-	protein of unknown function DUF711
Clocel_2088	0.874	1.294	1.121	1.776	2.298	0.536	1.027	1.769	1.214	2.295	0.473	0.859	1.358	1.346	1.803	Stable	-	ACT domain-containing protein
Clocel_2098	0.385	1.155	1.28	2.021	2.725	0.282	0.481	0.954	0.646	1.954	0.132	0.489	0.773	0.687	1.983	Slightly increase	GT51	Peptidoglycan glycosyltransferase
Clocel_2100	0.714	0.645	0.616	0.761	0.879	0.244	0.234	0.365	0.241	0.464	0.09	0.143	0.247	0.224	0.367	Decrease	-	hypoxanthine phosphoribosyltransferase
Clocel_2101	0.402	0.58	0.493	0.784	0.889	0.368	0.346	0.643	0.467	0.845	0.124	0.382	0.784	0.699	0.812	Stable	-	GTP-binding proten HflX
Clocel_2108	0.204	0.497	1.561	3.44	1.999	0.13	0.605	2.595	2.861	2.096	0.206	1.939	6.174	5.806	3.735	Increase	-	anti-sigma-factor antagonist
Clocel_2109	0.514	0.563	0.616	0.895	0.829	0.26	0.306	0.602	0.399	1.003	0.492	0.56	0.949	0.852	0.723	Decrease	-	spermidine synthase
Clocel_2115	0.403	0.572	0.502	0.827	1.182	0.36	0.446	0.624	0.463	1.068	0.269	0.215	0.539	0.514	1.195	Stable	-	dTDP-4-dehydrorhamnose reductase
Clocel_2117	0.378	1.352	1.016	1.745	1.976	0.389	0.672	1.313	0.827	2.188	0.191	0.791	1.163	0.914	1.576	Slightly increase	-	O-antigen polymerase
Clocel_2118	0.55	0.885	1.137	1.936	2.731	0.285	0.459	0.959	0.724	1.688	0.149	0.487	0.681	0.617	1.168	Slightly increase	-	UTP-glucose-1-phosphate uridylyltransferase
Clocel_2119	0.442	0.736	0.757	1.333	1.015	0.214	0.311	0.637	0.421	0.784	0.106	0.305	0.384	0.397	0.47	Stable	-	TPR repeat-containing protein
Clocel_2120	0.624	0.637	1.051	1.656	1.4	0.147	0.344	0.785	0.592	0.912	0.24	0.509	1.012	0.877	0.762	Stable	-	phosphoglucomutase/phosphomannomutase alpha/beta/alpha domain I
Clocel_2121	0.523	0.787	0.786	1.156	1.04	0.268	0.349	0.562	0.403	0.75	0.221	0.37	0.59	0.539	0.478	Stable	-	Orn/Lys/Arg decarboxylase major region
Clocel_2122	0.526	0.731	0.676	1.17	1.516	0.368	0.426	0.821	0.615	1.136	0.207	0.346	0.772	0.743	0.963	Stable	-	Peptidase M16C associated domain protein
Clocel_2125	0.378	0.802	0.619	1.11	0.801	0.234	0.413	0.621	0.327	0.669	0.327	0.462	0.897	0.73	1.698	Stable	-	MutS2 family protein
Clocel_2126	0.31	0.496	0.429	0.749	0.691	0.116	0.232	0.551	0.468	1.045	0.005	0.105	0.224	0.163	0.281	Increase	-	peptidase U32
Clocel_2129	0.222	0.155	0.171	0.217	0.266	0.16	0.18	0.221	0.159	0.279	0.048	0.035	0.11	0.104	0.084	Decrease	-	flavodoxin
Clocel_2137	0.294	0.627	0.777	0.974	0.753	0.275	0.383	0.719	0.377	0.958	0.031	0.05	0.151	0.151	0.253	Stable	-	S-adenosylmethionine decarboxylase proenzyme
Clocel_2138	0.466	0.811	0.7	1.2	1.212	0.155	0.347	0.629	0.31	0.869	0.09	0.211	0.727	0.577	1.245	Slightly increase	-	hydroxymethylbutenyl pyrophosphate reductase
Clocel_2139	0.704	1.017	0.864	1.116	0.681	0.293	0.473	0.768	0.571	0.65	0.243	0.424	0.846	0.773	0.627	Stable	-	cytidylate kinase
Clocel_2144	0.332	0.468	0.712	1.025	1.046	0.269	0.415	0.847	0.643	1.189	0.535	1.062	1.714	1.884	2.552	Stable	-	hypothetical protein Clocel_2144
Clocel_2146	0.901	1.585	1.805	2.743	2.796	0.397	0.703	0.855	0.658	1.513	0.42	0.7	1.265	1.115	1.593	Stable	-	ornithine carbamoyltransferase
Clocel_2147	0.852	1.745	1.782	3.036	3.288	0.219	0.778	1.488	0.971	2.107	0.408	0.938	1.687	1.515	2.385	Slightly increase	-	acetylglutamate kinase
Clocel_2149	0.734	0.737	0.568	0.888	1.094	0.18	0.172	0.499	0.283	0.704	0.418	0.416	0.549	0.551	0.941	Decrease	-	homoserine O-succinyltransferase
Clocel_2154	0.692	0.795	0.867	1.641	1.804	0.329	0.389	0.963	0.773	1.675	0.304	0.386	0.729	0.723	1.032	Stable	-	2-isopropylmalate synthase
Clocel_2156	0.59	0.833	0.897	1.485	1.814	0.284	0.334	0.646	0.488	1.096	0.296	0.598	0.773	0.671	0.843	Stable	-	phenylalanyl-tRNA synthetase, beta subunit
Clocel_2157	0.526	0.8	0.741	1.186	1.408	0.226	0.248	0.761	0.564	1.137	0.449	0.683	0.851	0.725	0.92	Stable	-	phenylalanyl-tRNA synthetase, alpha subunit
Clocel_2158	0.858	1.817	1.615	3.408	2.158	0.324	1.121	2.41	1.504	1.842	0.377	0.754	1.542	1.481	1.445	Slightly increase	-	anthranilate synthase
Clocel_2159	1.504	2.662	3.069	5.538	3.499	0.349	1.45	3.328	2.258	2.717	0.284	0.52	1.062	1.033	0.931	Slightly increase	-	tryptophan synthase, alpha subunit
Clocel_2160	1.096	2.337	2.177	4.345	4.029	0.265	1.176	3.55	2.253	4.154	0.382	0.73	1.258	1.203	2.598	Slightly increase	-	tryptophan synthase, beta subunit
Clocel_2162	1.098	2.23	2.442	4.156	1.654	0.265	1.07	3.079	1.769	1.523	0.456	0.824	1.533	1.444	1.158	Slightly increase	-	Indole-3-glycerol-phosphate synthase
Clocel_2163	1.374	4.585	2.557	6.639	1.431	0.294	1.678	5	1.911	0.794	0.005	0.347	1.043	0.954	0.119	Increase	-	anthranilate phosphoribosyltransferase
Clocel_2164	0.43	0.428	0.411	0.592	0.387	0.208	0.395	0.982	0.578	0.494	0.148	0.107	0.175	0.161	0.229	Decrease	-	quinolinate synthetase complex, A subunit
Clocel_2173	0.729	1.823	1.532	2.198	2.706	0.471	0.75	1.219	0.815	2.133	0.355	0.952	1.535	1.327	2.09	Stable	-	methyl-accepting chemotaxis sensory transducer with Cache sensor
Clocel_2178	0.68	1.963	1.903	2.85	3.471	0.321	0.407	0.875	0.621	1.601	0.051	0.371	0.658	0.542	2.575	Slightly increase	-	protein of unknown function DUF124
Clocel_2186	1.077	1.92	2.02	3.334	2.393	0.335	1.116	2.179	1.395	1.803	0.167	0.545	1.061	1.018	0.752	Slightly increase	-	hypothetical protein Clocel_2186
Clocel_2187	0.381	0.541	0.5	0.696	0.901	0.312	0.263	0.424	0.286	0.765	0.263	0.229	0.374	0.352	0.931	Decrease	-	hypothetical protein Clocel_2187
Clocel_2188	0.742	0.755	0.756	1.061	1.171	0.361	0.338	0.516	0.349	0.811	0.307	0.295	0.462	0.428	1.004	Decrease	-	hypothetical protein Clocel_2188
Clocel_2190	0.256	0.439	1.71	5.207	4.649	0.03	0.104	1.747	2.183	3.157	0.207	1.507	3.768	3.401	3.139	Increase	-	Aegerolysin
Clocel_2193	0.176	0.476	0.897	1.845	3.978	0.089	0.372	1.032	0.907	3.863	0.377	1.182	1.963	1.792	5.252	Increase	-	hypothetical protein Clocel_2193
Clocel_2194	0.27	0.841	1.002	1.614	0.836	0.207	0.097	0.986	0.562	1.023	0.419	0.721	1	1.023	0.651	Stable	-	cellulosome anchoring protein cohesin region
Clocel_2195	0.412	0.597	0.628	1.007	1.094	0.328	0.323	0.791	0.541	0.93	0.116	0.236	0.363	0.351	0.678	Stable	-	acylneuraminate cytidylyltransferase
Clocel_2201	0.565	0.738	0.524	0.785	0.507	0.265	0.319	0.602	0.316	0.359	0.058	0.166	0.258	0.262	0.286	Stable	-	protein of unknown function DUF354
Clocel_2202	0.608	1.337	1.375	1.775	1.743	0.147	0.51	1.235	0.412	1.5	0.118	0.289	0.408	0.361	0.972	Slightly increase	GT4	glycosyl transferase group 1
Clocel_2204	0.525	0.568	0.785	1.469	0.972	0.188	0.223	0.591	0.34	0.631	0.071	0.186	0.208	0.265	0.299	Stable	-	glutamate-1-semialdehyde-2,1-aminomutase
Clocel_2205	0.422	0.372	0.478	0.739	1.026	0.273	0.251	0.429	0.293	0.8	0.169	0.104	0.191	0.211	0.794	Decrease	-	Porphobilinogen synthase
Clocel_2206	0.369	0.376	0.463	0.813	1.221	0.313	0.232	0.551	0.387	0.843	0.122	0.239	0.374	0.353	1.066	Stable	-	uroporphyrin-III C-methyltransferase
Clocel_2210	0.585	0.407	0.759	1.26	1.365	0.278	0.242	0.6	0.397	0.877	0.153	0.29	0.473	0.416	0.897	Stable	-	nicotinate-nucleotide/dimethylbenzimidazole phosphoribosyltransferase
Clocel_2213	0.593	0.47	0.853	1.227	1.166	0.28	0.242	0.689	0.444	0.402	0.043	0.118	0.169	0.218	0.255	Stable	-	Precorrin-8X methylmutase
Clocel_2214	0.876	0.62	0.849	1.468	1.135	0.601	0.45	1.109	0.702	1.186	0.101	0.156	0.263	0.261	0.498	Decrease	-	ATP:corrinoid adenosyltransferase BtuR/CobO/CobP
Clocel_2225	0.447	0.2	0.629	0.901	0.911	0.196	0.125	0.437	0.266	0.506	0.099	0.11	0.206	0.207	0.521	Decrease	-	cobalamin (vitamin B12) biosynthesis CbiX protein
Clocel_2227	0.838	0.511	0.953	1.497	0.903	0.235	0.229	0.693	0.398	0.449	0.099	0.175	0.225	0.234	0.319	Decrease	-	precorrin-4 C11-methyltransferase
Clocel_2237	0.704	0.841	0.792	1.311	1.517	0.359	0.479	0.862	0.643	1.71	0.299	0.259	0.429	0.431	1.538	Stable	isomerase	L-fucose isomerase-like
Clocel_2240	0.063	0.143	0.124	0.309	0.461	0.024	0.103	0.246	0.148	0.489	0.033	0.092	0.12	0.134	0.285	Slightly increase	-	hypothetical protein Clocel_2240
Clocel_2241	0.616	0.626	0.638	0.967	0.992	0.216	0.222	0.445	0.342	0.664	0.467	0.417	0.638	0.663	1.421	Decrease	-	acetyl esterase
Clocel_2249	0.047	0.073	0.072	0.118	0.151	0.027	0.027	0.052	0.036	0.111	0.034	0.043	0.071	0.07	0.148	Stable	isomerase	Glucuronate isomerase
Clocel_2250	0.105	0.123	0.113	0.186	0.216	0.036	0.047	0.08	0.067	0.124	0.018	0.072	0.141	0.123	0.098	Stable	-	Altronate dehydratase
Clocel_2251	0.048	0.079	0.076	0.114	0.11	0.028	0.036	0.076	0.054	0.11	0.011	0.029	0.048	0.046	0.076	Stable	-	Mannitol dehydrogenase domain
Clocel_2252	0.053	0.101	0.076	0.171	0.204	0.018	0.029	0.112	0.049	0.109	0.019	0.03	0.041	0.041	0.178	Stable	other	polysaccharide deacetylase
Clocel_2254	0.054	0.11	0.084	0.14	0.133	0.138	0.112	0.175	0.1	0.282	0.165	0.198	0.214	0.191	0.365	Decrease	GH28	glycoside hydrolase family 28
Clocel_2255	0.056	0.14	0.116	0.194	0.188	0.055	0.063	0.1	0.065	0.149	0.033	0.077	0.117	0.102	0.228	Stable	-	major facilitator superfamily MFS_1
Clocel_2256	0.051	0.077	0.069	0.1	0.1	0.038	0.036	0.071	0.048	0.081	0.025	0.03	0.055	0.055	0.05	Decrease	GH105	glycosyl hydrolase family 88
Clocel_2258	0.149	0.201	0.196	0.294	0.499	0.043	0.036	0.106	0.043	0.352	0.079	0.086	0.16	0.161	0.515	Stable	-	2-dehydro-3-deoxyphosphogluconate aldolase/4-hydroxy-2-oxoglutarate aldolase
Clocel_2259	0.167	0.21	0.2	0.347	0.554	0.077	0.058	0.196	0.128	0.279	0.046	0.112	0.141	0.128	0.327	Stable	-	PfkB domain protein
Clocel_2262	0.054	0.073	0.079	0.123	0.21	0.021	0.019	0.042	0.023	0.096	0.023	0.043	0.071	0.066	0.281	Stable	-	short-chain dehydrogenase/reductase SDR
Clocel_2263	0.103	0.166	0.178	0.301	0.43	0.059	0.079	0.169	0.103	0.287	0.029	0.058	0.092	0.085	0.311	Stable	isomerase	4-deoxy-L-threo-5-hexosulose-uronate ketol-isomerase
Clocel_2264	0.553	0.567	0.498	0.801	0.782	0.325	0.288	0.461	0.358	0.609	0.167	0.234	0.31	0.301	0.392	Decrease	-	transcriptional regulator, IclR family
Clocel_2279	0.291	2.706	3.271	7.156	2.426	0.154	2.151	5.507	3.244	2.566	0.112	0.958	2.018	1.976	0.917	Increase	-	amino acid adenylation domain protein
Clocel_2280	0.281	2.418	2.371	6.223	2.275	0.136	1.599	4.28	2.047	2.19	0.26	1.022	1.647	1.467	1.355	Increase	-	Radical SAM domain protein
Clocel_2283	0.331	2.343	3.426	6.113	2.453	0.074	1.672	4.307	2.665	2.317	0.111	0.671	1.188	1.157	1.115	Increase	-	phosphopantetheine-binding
Clocel_2295	1.607	1.565	1.026	1.068	0.751	0.371	0.444	0.632	0.285	0.316	0.17	0.454	0.639	0.577	0.409	Decrease	GH11,CE4	glycoside hydrolase family 11
Clocel_2312	0.79	1.001	0.991	1.631	3.213	0.502	0.462	0.889	0.647	2.539	0.486	1.01	1.437	1.436	5.07	Stable	-	hypothetical protein Clocel_2312
Clocel_2334	0.032	0.068	0.079	0.17	0.196	0.064	0.08	0.106	0.063	0.207	0.19	0.304	0.276	0.285	0.357	Stable	-	hypothetical protein Clocel_2334
Clocel_2359	0.311	2.731	2.817	5.03	7.688	0.192	1.244	2.626	2.007	6.114	0.271	1.647	2.241	1.925	3.808	Increase	-	Hemolysin-type calcium-binding region
Clocel_2364	0.253	0.702	1.561	3.131	5.291	0.137	0.452	1.296	1.442	5.655	0.182	1.33	1.619	1.411	4.763	Increase	-	Hemolysin-type calcium-binding region
Clocel_2369	0.382	0.868	0.822	1.48	1.268	0.269	0.503	1.135	0.74	1.499	0.082	0.325	0.675	0.609	0.904	Slightly increase	GT28	UDP-N-acetylglucosamine--N-acetylmuramyl-(pentapeptide) pyrophosphoryl-undecaprenol N-acetylglucosamine transferase
Clocel_2375	0.669	0.677	0.761	1.099	1.622	0.309	0.242	0.554	0.376	1.208	0.36	0.385	0.796	0.811	2.24	Stable	-	DJ-1 family protein
Clocel_2379	0.687	0.9	1.474	1.947	1.052	0.17	0.383	0.96	0.604	0.833	0.286	0.327	0.613	0.618	0.864	Stable	-	hypothetical protein Clocel_2379
Clocel_2380	0.315	0.769	0.897	1.704	2.807	0.084	0.376	1.05	0.837	3.553	0.189	1.013	1.007	0.853	1.47	Increase	-	flagellin domain protein
Clocel_2386	0.314	0.644	0.51	0.934	1.082	0.245	0.465	1.016	0.633	1.585	0.11	0.172	0.292	0.26	0.353	Stable	-	UDP-N-acetyl-D-glucosamine 2-epimerase, UDP-hydrolysing
Clocel_2387	0.438	0.723	0.692	1.069	1.146	0.282	0.534	1.006	0.633	1.286	0.238	0.352	0.967	0.928	0.896	Stable	-	N-acetylneuraminate synthase
Clocel_2388	0.442	0.856	0.797	1.387	1.128	0.307	0.762	1.488	0.887	1.126	0.344	0.605	0.963	0.871	0.831	Stable	-	sugar O-acyltransferase, sialic acid O-acetyltransferase NeuD family
Clocel_2389	0.741	1.136	1.163	1.972	1.425	0.307	0.538	1.089	0.765	1.218	0.269	0.428	0.689	0.675	0.883	Stable	-	Nucleotidyl transferase
Clocel_2390	0.572	0.852	0.956	1.442	1.304	0.284	0.465	0.901	0.677	1.328	0.255	0.343	0.603	0.59	0.747	Stable	-	DegT/DnrJ/EryC1/StrS aminotransferase
Clocel_2391	0.493	0.73	0.743	1.199	1.472	0.391	0.53	1.054	0.685	1.583	0.394	0.49	0.704	0.624	1.21	Stable	-	NAD-dependent epimerase/dehydratase
Clocel_2392	0.626	1.032	0.983	1.728	1.231	0.269	0.522	1.147	0.771	1.188	0.109	0.376	0.798	0.808	0.807	Slightly increase	-	protein of unknown function DUF115
Clocel_2396	1.042	1.793	2.013	3.49	4.927	0.189	1.012	2.394	1.769	4.344	0.332	0.525	0.798	0.965	3.32	Slightly increase	-	domain of unknown function DUF1745
Clocel_2397	0.705	1.804	2.19	3.908	5.125	0.285	1.15	3.39	2.522	6.187	0.519	1.032	1.599	1.525	4.308	Slightly increase	-	methyl-accepting chemotaxis sensory transducer
Clocel_2402	0.348	0.79	1.115	2.51	6.005	0.276	0.407	1.01	0.89	3.481	0.301	1.616	2.281	1.892	3.732	Slightly increase	-	iron-containing alcohol dehydrogenase
Clocel_2403	0.489	0.705	0.646	1.108	1.417	0.255	0.317	0.662	0.419	0.99	0.245	0.429	0.734	0.707	1.004	Stable	-	glucosamine/fructose-6-phosphate aminotransferase, isomerizing
Clocel_2460	0.2	0.325	0.229	0.347	0.558	0.235	0.191	0.256	0.123	0.438	0.225	0.268	0.29	0.274	0.687	Decrease	-	LPXTG-motif cell wall anchor domain protein
Clocel_2461	0.383	0.777	0.585	0.898	1.293	0.286	0.348	0.562	0.347	1.034	0.203	0.607	0.927	1.042	1.995	Stable	-	ABC transporter related
Clocel_2465	0.157	0.408	0.861	1.829	3.318	0.076	0.176	0.489	0.492	2.547	0.141	0.61	0.778	0.702	1.013	Increase	-	Hemolysin-type calcium-binding region
Clocel_2469	0.557	0.863	0.721	1.081	1.223	0.321	0.47	0.729	0.474	1.021	0.159	0.167	0.319	0.312	0.596	Stable	-	Isocitrate dehydrogenase (NAD(+))
Clocel_2470	0.714	1.433	1.286	2.046	1.663	0.404	0.753	1.193	0.865	1.473	0.298	0.518	0.927	0.831	0.942	Stable	-	homocitrate synthase
Clocel_2476	0.656	0.983	0.961	1.473	1.504	0.29	0.438	0.767	0.55	1.255	0.575	0.812	1.528	1.426	1.825	Stable	-	cysteine synthase
Clocel_2477	0.514	0.691	0.815	1.237	1.815	0.271	0.343	0.611	0.436	1.03	0.142	0.377	0.678	0.61	1.369	Stable	-	transcriptional regulator, BadM/Rrf2 family
Clocel_2478	0.621	0.934	0.772	1.231	1.253	0.31	0.419	0.613	0.406	0.858	0.191	0.263	0.501	0.485	0.808	Stable	-	thiamine biosynthesis/tRNA modification protein ThiI
Clocel_2483	0.49	0.48	0.352	0.623	0.681	0.234	0.228	0.373	0.198	0.435	0.306	0.235	0.418	0.378	0.411	Decrease	-	2,4-diaminobutyrate 4-transaminase
Clocel_2487	0.497	0.881	0.481	0.91	0.664	0.456	0.672	0.816	0.372	0.575	0.431	0.359	0.692	0.645	0.593	Decrease	-	amino acid adenylation domain protein
Clocel_2488	0.363	0.657	0.356	0.625	0.518	0.495	0.446	0.82	0.452	0.987	0.386	0.263	0.54	0.487	0.384	Decrease	-	amino acid adenylation domain protein
Clocel_2489	0.839	0.805	0.599	1.045	0.795	0.588	0.628	0.829	0.543	0.861	0.161	0.138	0.243	0.191	0.183	Decrease	-	amino acid adenylation domain protein
Clocel_2495	1.05	1.204	1.351	2.369	2.721	0.552	0.58	1.294	0.952	1.796	0.562	0.622	0.999	0.987	1.691	Stable	-	response regulator receiver modulated CheW protein
Clocel_2502	0.647	0.708	0.52	0.83	1.098	0.508	0.365	0.7	0.463	0.988	0.297	0.219	0.471	0.517	0.94	Decrease	-	threonine dehydratase
Clocel_2503	0.554	1.039	1.006	2.003	3.061	0.466	0.688	1.276	0.934	2.445	0.134	0.455	0.754	0.698	1.558	Slightly increase	-	hypothetical protein Clocel_2503
Clocel_2504	0.904	1.442	1.392	2.115	1.606	0.771	0.94	1.207	0.9	1.749	0.455	0.525	0.939	0.845	0.788	Decrease	-	pyridoxal-phosphate dependent TrpB-like enzyme
Clocel_2511	0.619	0.869	0.832	1.33	2.059	0.335	0.387	0.745	0.517	1.625	0.523	0.352	0.636	0.898	2.227	Stable	GH36	glycoside hydrolase clan GH-D
Clocel_2549	0.377	1.273	1.82	3.551	6.633	0.465	0.679	1.92	1.549	6.105	0.096	0.843	2.05	1.967	6.444	Increase	-	methyl-accepting chemotaxis sensory transducer
Clocel_2563	0.506	1.074	1.05	1.405	0.934	0.108	0.253	0.371	0.247	0.283	0.811	4.027	18.459	19.054	13.351	Slightly increase	-	hypothetical protein Clocel_2563
Clocel_2573	0.8	1.654	2.269	3.72	1.354	0.233	0.705	1.948	1.247	1.025	0.589	0.673	1.773	1.636	1.038	Stable	-	hypothetical protein Clocel_2573
Clocel_2575	0.451	1.612	2.971	3.033	1.6	0.375	1.437	2.41	1.374	1.504	0.912	4.115	6.899	6.392	2.984	Slightly increase	CBM35,GH26	Dockerin type 1
Clocel_2576	0.194	0.484	1.236	1.486	1.675	0.173	0.48	1.087	0.839	1.225	0.278	1.102	1.408	1.404	1.735	Slightly increase	GH9,CBM3	glycoside hydrolase family 9
Clocel_2594	0.993	1.323	1.101	1.59	1.641	0.589	0.897	1.318	0.925	1.832	0.567	1.413	8.587	7.462	12.25	Slightly increase	-	extracellular solute-binding protein family 1
Clocel_2595	1.678	0.613	0.347	0.642	0.538	0.65	0.236	0.431	0.294	0.476	0.466	0.29	0.528	0.505	0.718	Decrease	GH43	Xylan 1,4-beta-xylosidase
Clocel_2596	1.55	1.056	0.959	1.235	1.14	0.359	0.376	0.655	0.413	0.918	0.447	0.382	0.651	0.572	1.071	Decrease	-	ABC-type sugar transport system periplasmic component-like protein
Clocel_2597	0.839	0.911	0.586	0.916	0.76	0.207	0.221	0.466	0.304	0.522	0.348	0.555	0.654	0.538	0.679	Decrease	-	inner-membrane translocator
Clocel_2598	1.038	0.641	0.334	0.625	0.479	0.148	0.198	0.428	0.197	0.324	0.064	0.133	0.207	0.23	0.178	Decrease	-	ABC transporter related
Clocel_2600	0.329	1.658	2.71	2.747	1.785	0.414	1.66	2.03	1.283	1.22	0.661	3.135	4.186	3.715	1.267	Slightly increase	GH5,CBM32	protein of unknown function DUF291
Clocel_2601	0.356	0.447	0.514	0.618	0.568	0.227	0.294	0.601	0.362	0.671	0.352	0.419	0.953	0.895	0.682	Stable	-	aconitate hydratase domain-containing protein
Clocel_2602	0.619	0.69	0.715	1.015	0.987	0.431	0.524	0.766	0.398	0.795	0.315	0.429	0.686	0.614	0.645	Decrease	-	homoaconitate hydratase family protein
Clocel_2606	0.909	1.503	0.733	0.897	0.7	1.214	1.134	0.858	0.477	0.88	0.681	0.661	0.624	0.502	0.605	Decrease	GH5,CBM46	LPXTG-motif cell wall anchor domain protein
Clocel_2607	0.104	0.154	0.159	0.231	0.267	0.067	0.126	0.21	0.122	0.335	0.239	0.378	0.392	0.368	0.7	Stable	CBM35,GH26	Dockerin type 1
Clocel_2610	0.405	0.565	0.617	0.908	0.938	0.246	0.329	0.744	0.548	0.969	0.128	0.234	0.761	0.773	0.832	Stable	-	N-acetyl-gamma-glutamyl-phosphate reductase
Clocel_2615	0.427	0.722	0.581	1.181	1.197	0.126	0.245	0.495	0.266	0.409	0.071	0.132	0.247	0.162	0.64	Stable	-	Domain of unknown function DUF1905
Clocel_2626	0.337	1.82	1.732	3.198	3.19	0.187	1.027	2.247	1.363	2.798	0.254	1.31	2.44	2.203	2.289	Increase	-	amino acid adenylation domain protein
Clocel_2627	0.389	2.903	2.966	4.429	1.941	0.222	1.715	3.148	2.115	2.35	0.292	1.788	3.482	3.255	2.667	Increase	-	phosphopantetheine-binding
Clocel_2628	0.398	2.795	2.893	4.232	3.151	0.17	1.651	2.974	1.973	3.283	0.3	1.403	2.482	2.314	3.211	Increase	-	amino acid adenylation domain protein
Clocel_2629	0.317	1.56	1.779	3.029	3.36	0.129	1.405	2.997	2.071	4.4	0.3	2.333	3.436	2.979	4.896	Increase	-	3-hydroxyacyl-CoA dehydrogenase NAD-binding
Clocel_2630	0.372	2.327	3.255	4.745	2.963	0.192	1.475	3.118	1.862	3.091	0.182	1.179	2.719	2.502	4.424	Increase	-	phosphopantetheine-binding
Clocel_2631	0.229	3.13	2.253	4.273	1.169	0.15	1.579	3.752	1.606	1.28	0.119	1.425	2.468	2.456	1.082	Increase	-	Electron transfer flavoprotein alpha subunit
Clocel_2633	0.433	3.374	3.686	5.915	6.046	0.357	2.082	3.415	2.34	4.852	0.291	2.06	3.151	2.744	3.546	Increase	-	acyl-CoA dehydrogenase domain-containing protein
Clocel_2634	0.266	2.099	2.243	4.352	4.389	0.198	1.221	2.439	1.551	3.024	0.223	1.868	2.716	2.365	2.598	Increase	-	6-deoxyerythronolide-B synthase
Clocel_2638	0.429	2.975	3.967	6.025	3.365	0.24	2.417	5.185	3.528	3.359	0.212	0.981	1.871	1.613	1.317	Increase	-	hypothetical protein Clocel_2638
Clocel_2657	0.479	0.713	0.747	1.311	1.339	0.065	0.247	0.67	0.494	1.151	0.165	0.443	0.729	0.694	1.364	Slightly increase	-	RNA methyltransferase, TrmA family
Clocel_2660	0.618	1.668	1.482	2.219	2.993	0.715	1.071	1.844	1.278	4.511	0.108	0.36	1.423	1.174	1.886	Slightly increase	-	RDD domain containing protein
Clocel_2663	0.409	0.962	0.942	1.487	2.362	0.344	0.548	1.13	0.707	2.677	0.668	1.336	1.353	1.127	3.396	Stable	-	cell wall hydrolase/autolysin
Clocel_2664	0.576	1.036	0.833	1.224	1.197	0.343	0.483	0.768	0.501	0.915	0.277	0.748	0.891	0.794	0.884	Stable	-	glutamate synthase, NADH/NADPH, small subunit
Clocel_2665	0.433	1.078	0.849	1.28	1.112	0.323	0.492	0.851	0.519	0.844	0.218	0.657	0.87	0.786	0.708	Stable	-	Glutamate synthase (ferredoxin)
Clocel_2666	0.439	1.238	1.36	2.121	2.562	0.258	0.762	1.547	1.034	3.037	0.676	1.489	1.608	1.409	2.858	Slightly increase	-	methyl-accepting chemotaxis sensory transducer
Clocel_2667	0.546	0.9	1.02	1.709	2.187	0.295	0.507	0.885	0.598	1.395	0.307	0.52	0.953	0.863	1.542	Stable	-	pentapeptide repeat protein
Clocel_2669	0.657	0.743	0.725	0.959	0.617	0.256	0.409	0.648	0.419	0.467	0.129	0.162	0.263	0.265	0.148	Decrease	-	HAD-superfamily hydrolase, subfamily IA, variant 3
Clocel_2675	0.712	1.174	0.867	1.061	1.893	0.366	0.342	0.646	0.419	1.792	1.045	0.954	1.402	1.139	2.796	Decrease	-	NLPA lipoprotein
Clocel_2677	0.615	1.05	0.6	0.845	1.079	0.429	0.366	0.594	0.358	1.128	0.107	0.403	0.527	0.448	1.087	Stable	-	ABC transporter related
Clocel_2684	0.513	0.998	0.722	1.095	1.318	0.347	0.482	0.711	0.437	1.093	0.314	0.502	0.817	0.701	1.518	Stable	-	ferrous iron transport protein B
Clocel_2688	0.491	1.141	1.063	1.924	2.79	0.215	0.266	0.719	0.426	1.871	0.277	1.111	1.293	1.032	2.605	Slightly increase	-	Protein of unknown function DUF2179
Clocel_2690	0.428	0.613	0.849	1.548	3.796	0.267	0.296	0.675	0.469	2.137	0.498	0.461	0.896	0.948	4.312	Stable	-	pyridoxine biosynthesis protein
Clocel_2693	0.729	1.096	1.243	2.02	2.423	0.378	0.547	1.034	0.823	1.806	0.25	0.498	0.944	0.872	1.394	Stable	-	3-dehydroquinate synthase
Clocel_2696	0.411	0.828	0.476	0.856	0.522	0.166	0.374	0.706	0.376	0.534	0.028	0.115	0.203	0.193	0.139	Stable	-	AAA ATPase central domain protein
Clocel_2697	0.471	0.455	0.469	0.725	1.12	0.141	0.169	0.366	0.216	0.626	0.108	0.199	0.412	0.395	0.234	Stable	-	Sialate O-acetylesterase
Clocel_2726	0.138	0.287	0.338	0.769	1.015	0.057	0.098	0.257	0.181	0.913	0.116	0.506	0.941	1.078	1.604	Slightly increase	-	phosphatidylinositol-specific phospholipase C X region
Clocel_2728	1.055	1.506	1.662	2.143	2.859	0.643	0.819	1.221	0.716	1.94	0.526	0.837	1.107	1.074	1.767	Stable	GH23	Lytic transglycosylase catalytic
Clocel_2730	0.401	0.834	1.06	1.575	1.363	0.228	0.411	0.856	0.588	1.118	0.133	0.66	1.281	1.144	1.207	Slightly increase	-	DNA polymerase I
Clocel_2734	0.414	0.537	0.482	0.718	1.652	0.36	0.248	0.445	0.339	1.361	0.391	0.301	0.503	0.492	1.537	Decrease	-	pyrroline-5-carboxylate reductase
Clocel_2735	0.643	0.908	0.951	1.609	2.623	0.391	0.428	0.795	0.679	2.008	0.715	0.765	1.66	1.577	3.278	Stable	-	nitrogen regulatory protein P-II
Clocel_2737	0.348	0.598	0.481	0.901	1.231	0.238	0.305	0.599	0.411	0.91	0.2	0.294	0.436	0.482	0.88	Stable	-	small GTP-binding protein
Clocel_2740	0.523	0.891	0.763	1.194	1.772	0.342	0.494	0.821	0.576	2.025	0.385	0.454	0.858	0.766	1.598	Stable	-	aspartate kinase
Clocel_2741	0.306	0.741	0.586	1.055	1.875	0.204	0.461	0.63	0.539	1.557	0.67	1.372	1.217	1.032	2.355	Stable	GH9,CBM3	glycoside hydrolase family 9
Clocel_2744	0.495	0.779	0.908	1.306	2.156	0.246	0.373	0.786	0.514	1.592	0.281	0.297	0.497	0.487	1.33	Stable	-	endoribonuclease L-PSP
Clocel_2745	0.417	1.022	0.768	1.176	1.08	0.279	0.554	0.899	0.511	0.93	0.334	0.615	0.86	0.794	1.027	Stable	-	cell envelope-related transcriptional attenuator
Clocel_2749	0.442	0.662	0.491	0.787	0.799	0.269	0.363	0.64	0.384	0.745	0.11	0.242	0.331	0.285	0.304	Stable	-	GTP-binding protein Obg/CgtA
Clocel_2750	0.283	0.519	0.453	0.602	0.522	0.256	0.275	0.469	0.281	0.506	0.166	0.335	1.52	1.302	1.015	Stable	-	ribosomal protein L27
Clocel_2752	0.3	0.473	0.394	0.549	0.693	0.278	0.344	0.486	0.288	0.649	0.157	0.329	0.441	0.388	0.505	Stable	-	ribosomal protein L21
Clocel_2753	0.393	0.455	0.4	0.644	0.638	0.197	0.273	0.366	0.243	0.658	0.209	0.538	1.146	1.13	2.698	Stable	-	ribonuclease, Rne/Rng family
Clocel_2754	0.558	0.717	0.525	0.829	0.647	0.272	0.298	0.427	0.263	0.404	0.305	0.371	0.509	0.499	0.561	Decrease	-	Protein of unknown function DUF2344
Clocel_2755	0.469	0.702	0.546	0.921	0.677	0.241	0.39	0.598	0.403	0.723	0.167	0.252	0.384	0.374	0.404	Stable	-	Radical SAM domain protein
Clocel_2759	0.765	1.344	1.356	1.697	1.755	0.455	0.621	0.779	0.526	1.324	0.345	0.441	0.912	0.741	0.858	Stable	-	beta-lactamase-inhibitor protein BLIP
Clocel_2762	0.603	0.884	0.82	1.476	1.245	0.243	0.414	0.832	0.552	1.201	0.403	0.688	1.264	1.242	2.218	Stable	-	septum site-determining protein MinD
Clocel_2764	0.361	0.815	0.756	1.132	1.105	0.16	0.286	0.548	0.369	0.735	0.214	0.438	0.616	0.558	0.757	Stable	-	Penicillin-binding protein dimerization domain
Clocel_2767	0.376	0.887	0.835	1.273	1.355	0.228	0.361	0.777	0.512	1.313	0.306	0.491	1.493	1.423	1.748	Slightly increase	-	rod shape-determining protein MreC
Clocel_2768	0.493	0.768	0.507	0.928	0.743	0.284	0.375	0.72	0.414	0.711	0.156	0.273	0.497	0.472	0.496	Stable	-	cell shape determining protein, MreB/Mrl family
Clocel_2778	1.159	2.246	1.257	1.978	1.877	0.325	0.284	0.433	0.268	0.736	0.534	0.75	0.918	0.685	1.14	Decrease	-	PTS system, glucose-specific IIBC subunit
Clocel_2780	0.526	0.668	0.793	1.205	0.955	0.246	0.358	0.649	0.448	0.587	0.266	0.446	0.751	0.731	0.948	Stable	-	two component transcriptional regulator, winged helix family
Clocel_2782	0.479	0.824	0.742	1.38	1.316	0.236	0.315	0.656	0.452	0.785	0.113	0.288	0.249	0.246	0.228	Stable	-	oxidoreductase domain protein
Clocel_2783	0.54	0.764	0.644	1.249	0.934	0.218	0.273	0.516	0.325	0.551	0.083	0.318	0.613	0.599	0.753	Stable	-	arginyl-tRNA synthetase
Clocel_2784	0.499	1.04	1.123	1.951	2.438	0.385	0.558	1.065	0.898	1.96	0.175	0.827	2.458	2.443	3.378	Slightly increase	-	Sel1 domain protein repeat-containing protein
Clocel_2789	0.375	0.562	0.371	0.598	0.577	0.161	0.28	0.464	0.335	0.396	0.238	0.39	0.65	0.601	0.606	Stable	-	hypothetical protein Clocel_2789
Clocel_2795	0.069	0.158	1.707	5.123	1.975	0.062	0.151	1.956	1.873	1.06	0.353	2.887	4.232	3.783	2.174	Increase	-	glucose-1-phosphate adenylyltransferase, GlgD subunit
Clocel_2799	0.351	1.965	1.948	2.126	1.622	0.43	2.818	2.313	1.369	1.993	0.329	2.534	3.014	2.514	1.863	Slightly increase	-	Dockerin type 1
Clocel_2800	0.252	0.288	0.344	0.545	0.719	0.176	0.217	0.377	0.256	0.574	0.192	0.323	0.459	0.415	0.572	Stable	GH36	Alpha-galactosidase
Clocel_2804	0.512	1.333	1.287	2.056	2.669	0.063	0.037	0.283	0.098	0.424	0.07	0.241	0.346	0.441	1.166	Slightly increase	-	1-acyl-sn-glycerol-3-phosphate acyltransferase
Clocel_2816	0.206	1.258	2.178	2.293	1.76	0.167	1.21	1.928	0.986	2.317	0.135	0.952	1.518	1.478	1.956	Increase	CBM4,GH9	glycoside hydrolase family 9
Clocel_2818	0.094	0.181	0.225	0.328	0.377	0.061	0.098	0.167	0.119	0.449	0.09	0.244	0.323	0.308	0.648	Slightly increase	-	Dockerin type 1
[truncated: 419 more rows]

## Sheet: Cellulose secreted proteins
	Quantitative value
[truncated: 515 more rows]

[truncated: 6 more sheets: Xylan cellular proteins, Xylan secreted proteins, Galactomannan cellular proteins, Galactomannan secreted proteins, Pectin cellular proteins, Pectin secreted proteins]
