# Supplementary material for: Temporal proteome dynamics of Clostridium cellulovorans cultured with major plant cell wall polysaccharides
Source: BMC Microbiol. 2019 Jun 3;19:118. doi: 10.1186/s12866-019-1480-0 (PMC6547498; doi:10.1186/s12866-019-1480-0)
Supplement: Supplementary file 2 — Coefficients of correlation between different biological replicates. Coefficients of correlation were calculated between different biological replicates. As an example, GluTP1_N1 indicates protein samples prepared at time point 1 and biological replicate 1 (XLSX 12 kb) [file 12866_2019_1480_MOESM2_ESM.xlsx]

## Sheet: Sheet1
Additional file 2: Coefficients of correlation between different biological replicates
Coefficients of correlation was calculated between different biological replicates. As an example, GluTP1_N1 indicates proteins samples prepared at time point 1 and biological replicate 1.
	Coefficients of correlation
	Cellular proteins	Secreted proteins
GluTP1_N1 vs GluTP1_N2	0.377542	0.737745
GluTP2_N1 vs GluTP2_N2	0.820927	0.442744
GluTP3_N1 vs GluTP3_N2	0.81034	0.668658
GluTP4_N1 vs GluTP4_N2	0.750101	0.737931
GluTP5_N1 vs GluTP5_N2	0.760911	0.708793
GluTP1_N1 vs GluTP1_N3	0.808031	0.675445
GluTP2_N1 vs GluTP2_N3	0.724071	0.622922
GluTP3_N1 vs GluTP3_N3	0.668616	0.525993
GluTP4_N1 vs GluTP4_N3	0.602769	0.535836
GluTP5_N1 vs GluTP5_N3	0.716208	0.629627
GluTP1_N2 vs GluTP1_N3	0.335948	0.794375
GluTP2_N2 vs GluTP2_N3	0.698544	0.402403
GluTP3_N2 vs GluTP3_N3	0.65979	0.587761
GluTP4_N2 vs GluTP4_N3	0.660158	0.686724
GluTP5_N2 vs GluTP5_N3	0.808325	0.715745
AviTP1_N1 vs AviTP1_N2	0.728142	0.781062
AviTP2_N1 vs AviTP2_N2	0.870597	0.82288
AviTP3_N1 vs AviTP3_N2	0.890979	0.889916
AviTP4_N1 vs AviTP4_N2	0.921271	0.867646
AviTP5_N1 vs AviTP5_N2	0.921158	0.873217
AviTP1_N1 vs AviTP1_N3	0.443992	0.627798
AviTP2_N1 vs AviTP2_N3	0.612095	0.603981
AviTP3_N1 vs AviTP3_N3	0.691414	0.676404
AviTP4_N1 vs AviTP4_N3	0.699473	0.682786
AviTP5_N1 vs AviTP5_N3	0.748346	0.784742
AviTP1_N2 vs AviTP1_N3	0.415457	0.759341
AviTP2_N2 vs AviTP2_N3	0.584626	0.703543
AviTP3_N2 vs AviTP3_N3	0.651144	0.658472
AviTP4_N2 vs AviTP4_N3	0.672985	0.701403
AviTP5_N2 vs AviTP5_N3	0.740166	0.795184
XynTP1_N1 vs XynTP1_N2	0.805277	0.930539
XynTP2_N1 vs XynTP2_N2	0.840149	0.915103
XynTP3_N1 vs XynTP3_N2	0.912994	0.882974
XynTP4_N1 vs XynTP4_N2	0.921754	0.929549
XynTP5_N1 vs XynTP5_N2	0.907163	0.931757
XynTP1_N1 vs XynTP1_N3	0.669008	0.849452
XynTP2_N1 vs XynTP2_N3	0.72838	0.81795
XynTP3_N1 vs XynTP3_N3	0.879934	0.773749
XynTP4_N1 vs XynTP4_N3	0.899369	0.721642
XynTP5_N1 vs XynTP5_N3	0.886649	0.864042
XynTP1_N2 vs XynTP1_N3	0.80493	0.851522
XynTP2_N2 vs XynTP2_N3	0.803138	0.80974
XynTP3_N2 vs XynTP3_N3	0.847837	0.745725
XynTP4_N2 vs XynTP4_N3	0.854425	0.714574
XynTP5_N2 vs XynTP5_N3	0.867059	0.83889
PecTP1_N1 vs PecTP1_N2	0.679959	0.711671
PecTP2_N1 vs PecTP2_N2	0.858568	0.626896
PecTP3_N1 vs PecTP3_N2	0.8441	0.728996
PecTP4_N1 vs PecTP4_N2	0.773495	0.819522
PecTP5_N1 vs PecTP5_N2	0.797544	0.812306
PecTP1_N1 vs PecTP1_N3	0.784742	0.776682
PecTP2_N1 vs PecTP2_N3	0.83143	0.717753
PecTP3_N1 vs PecTP3_N3	0.826339	0.766154
PecTP4_N1 vs PecTP4_N3	0.734025	0.813849
PecTP5_N1 vs PecTP5_N3	0.678747	0.788559
PecTP1_N2 vs PecTP1_N3	0.690338	0.753803
PecTP2_N2 vs PecTP2_N3	0.810946	0.753978
PecTP3_N2 vs PecTP3_N3	0.817825	0.7892
PecTP4_N2 vs PecTP4_N3	0.665207	0.846856
PecTP5_N2 vs PecTP5_N3	0.681436	0.82382
LBGTP1_N1 vs LBGTP1_N2	0.501481	0.589727
LBGTP2_N1 vs LBGTP2_N2	0.756409	0.579345
LBGTP3_N1 vs LBGTP3_N2	0.75878	0.504012
LBGTP4_N1 vs LBGTP4_N2	0.761539	0.527312
LBGTP5_N1 vs LBGTP5_N2	0.739377	0.776469
LBGTP1_N1 vs LBGTP1_N3	0.750772	0.62658
LBGTP2_N1 vs LBGTP2_N3	0.8035	0.625967
LBGTP3_N1 vs LBGTP3_N3	0.821389	0.680625
LBGTP4_N1 vs LBGTP4_N3	0.765262	0.744157
LBGTP5_N1 vs LBGTP5_N3	0.782709	0.482534
LBGTP1_N2 vs LBGTP1_N3	0.5202	0.526831
LBGTP2_N2 vs LBGTP2_N3	0.773146	0.453528
LBGTP3_N2 vs LBGTP3_N3	0.787456	0.522819
LBGTP4_N2 vs LBGTP4_N3	0.680872	0.456628
LBGTP5_N2 vs LBGTP5_N3	0.618904	0.4736
Average value	0.742916	0.711713
