# Supplementary material for: Temporal proteome dynamics of Clostridium cellulovorans cultured with major plant cell wall polysaccharides
Source: BMC Microbiol. 2019 Jun 3;19:118. doi: 10.1186/s12866-019-1480-0 (PMC6547498; doi:10.1186/s12866-019-1480-0)
Supplement: Supplementary file 3 — Detailed description of KEGG orthology analysis. We conducted KEGG orthology analysis to categorize the functional classes of each protein cluster with cellular proteins, and detailed information is shown. We highlighted the category of the functional class of each protein cluster described in the main manuscript. KEGG orthology term is shown in KEGG. At the # of identified proteins, the number of proteins categorized at the KEGG orthology term is described. At the percentage of total, we show the proportion of proteins belonging to each KEGG orthology term (XLSX 13 kb) [file 12866_2019_1480_MOESM3_ESM.xlsx]

## Sheet: Sheet1
	Additional file 3: Detailed description of KEGG orthology analysis
	We conducted KEGG orthology analysis to categorize the functional classes of each protein cluster with cellular proteins, and detailed information is shown. We highlighted category of the functional class of each protein cluster described in the main manuscript. KEGG orthology term is shown in KEGG. At the # of identified proteins, the number of proteins categorized at the KEGG orthology term is …
	Increase			Slightly Increase			Stable			Slightly decrease			Decrease
Glucose	KEGG orthology term	# of identified proteins	Percentage of total [%]	KEGG orthology term	# of identified proteins	Percentage of total [%]	KEGG orthology term	# of identified proteins	Percentage of total [%]	KEGG orthology term	# of identified proteins	Percentage of total [%]	KEGG orthology term	# of identified proteins	Percentage of total [%]
1	09131 Membrane transport	23	20.7207				09105 Amino acid metabolism	42	16.8675	09122 Translation	55	17.1875	09122 Translation	42	22.2222
2	09101 Carbohydrate metabolism	12	10.8108				09101 Carbohydrate metabolism	27	10.8434	09101 Carbohydrate metabolism	47	14.6875	09101 Carbohydrate metabolism	28	14.8148
							09122 Translation	27	10.8434
3	09105 Amino acid metabolism	9	8.10811							09105 Amino acid metabolism	41	12.8125	09105 Amino acid metabolism	18	9.52381
	09194 Poorly characterized	9	8.10811										09131 Membrane transport	18	9.52381
Cellulose
1	09101 Carbohydrate metabolism	10	40	09105 Amino acid metabolism	28	16.6667	09101 Carbohydrate metabolism	58	15.3439				09101 Carbohydrate metabolism	36	21.5569
							09122 Translation	58	15.3439
2	09131 Membrane transport	3	12	09131 Membrane transport	21	12.5							09122 Translation	34	20.3593
3	09105 Amino acid metabolism	2	8	09101 Carbohydrate metabolism	20	11.9048	09105 Amino acid metabolism	54	14.2857				09131 Membrane transport	19	11.3772
Xylan
1	09131 Membrane transport	11	15.2778				09105 Amino acid metabolism	74	15.0407	09122 Translation	56	16.568	09101 Carbohydrate metabolism	17	37.7778
	09108 Metabolism of cofactors and vitamins	11	15.2778
2	09101 Carbohydrate metabolism	10	13.8889				09122 Translation	70	14.2276	09131 Membrane transport	48	14.2012	09131 Membrane transport	10	22.2222
3							09101 Carbohydrate metabolism	56	11.3821	09101 Carbohydrate metabolism	41	12.1302	09102 Energy metabolism	6	13.3333
Galactomannan
1	09101 Carbohydrate metabolism	7	13.7255	09105 Amino acid metabolism	54	20.4545	09122 Translation	76	19.7403				09101 Carbohydrate metabolism	14	20.2899
	09122 Translation	7	13.7255
2				09101 Carbohydrate metabolism	45	17.0455	09101 Carbohydrate metabolism	44	11.4286				09131 Membrane transport	10	14.4928
3	09105 Amino acid metabolism	6	11.7647	09122 Translation	33	12.5	09105 Amino acid metabolism	36	9.35065
													09122 Translation	8	11.5942
Pectin
1	09108 Metabolism of cofactors and vitamins	16	21.6216	09101 Carbohydrate metabolism	49	23.2227	09122 Translation	91	18.8797				09131 Membrane transport	14	26.4151
2	09131 Membrane transport	14	18.9189	09105 Amino acid metabolism	46	21.8009	09101 Carbohydrate metabolism	54	11.2033				09101 Carbohydrate metabolism	10	18.8679
3	09122 Translation	7	9.45946	09131 Membrane transport	18	8.53081	09105 Amino acid metabolism	47	9.75104				09191 Metabolism	6	11.3208
All genes
1	09122 Translation	155	11.8774
2	09101 Carbohydrate metabolism	145	11.1111
3	09131 Membrane transport	144	11.0345
4	09105 Amino acid metabolism	110	8.42912
